# Supplementary material for: Co-expression Patterns between ATN1 and ATXN2 Coincide with Brain Regions Affected in Huntington’s Disease
Source: Front Mol Neurosci. 2017 Nov 30;10:399. doi: 10.3389/fnmol.2017.00399 (PMC5714896; doi:10.3389/fnmol.2017.00399)
Supplement: Supplementary file 1 [file Table_1.XLSX]

## Sheet: diffExpr_HD
Annotation Cluster 1	Enrichment Score: 5.0046792732738234
Category	Term	Count	%	PValue	Genes	List Total	Pop Hits	Pop Total	Fold Enrichment	Bonferroni	Benjamini	FDR
GOTERM_CC_ALL	GO:0044444~cytoplasmic part	1042	50.4356	1.62026e-21	8224, 113451, 84274, 3476, 63924, 3479, 5372, 79803, 50614, 3485, 63917, 25791, 2954, 29911, 539, 84270, 537, 8733, 23646, 3489, 23643, 6098, 25789, 79814, 10093, 5357, 8729, 8727, 8724, 407738, 547, 79090, 84890, 10726, 51493, 653145, 1434, 318, 51290, 8036, 51499, 132789, 78986, 25776, 23633, 284486, 1840, 518, 84290, 149951, 84881, 516, 22920, 1845, 401505, 327, 79833, 328, 128866, 79837, 2362…	1840	7777	16795	1.22298	1.72395e-18	1.72395e-18	2.58019e-18
GOTERM_CC_ALL	GO:0005737~cytoplasm	1306	63.2139	1.27542e-20	8224, 113451, 8418, 84274, 90637, 3476, 63924, 5372, 3479, 79803, 50614, 2953, 3485, 63917, 25791, 2954, 29911, 539, 84270, 537, 5361, 3489, 8733, 23646, 55229, 23643, 6098, 25789, 79814, 5357, 10093, 5358, 8729, 8727, 8724, 6878, 407738, 547, 79090, 84890, 10726, 51493, 653145, 1434, 318, 51290, 8036, 51499, 78986, 132789, 340542, 25776, 23633, 284486, 726, 1840, 518, 84290, 79622, 84881, 149951…	1840	10297	16795	1.1577	1.35705e-17	6.78523e-18	2.03106e-17
GOTERM_CC_ALL	GO:0044424~intracellular part	1536	74.3466	1.90795e-09	84276, 8224, 113451, 8418, 84274, 90637, 54107, 3476, 63924, 5372, 3479, 10992, 79803, 221937, 50614, 1821, 2953, 3485, 63917, 25791, 2954, 29911, 539, 84270, 537, 10716, 6096, 84285, 23648, 5361, 3489, 23646, 8733, 55229, 23643, 6098, 25789, 79814, 5357, 10093, 5358, 8729, 8727, 79096, 84897, 8724, 6878, 407738, 6877, 547, 79090, 84890, 10726, 51493, 653145, 1434, 318, 51290, 8036, 51499, 78986,…	1840	13140	16795	1.06698	2.03006e-06	1.12781e-07	3.03834e-06
GOTERM_CC_ALL	GO:0005622~intracellular	1562	75.605	1.33556e-08	8224, 113451, 90637, 5372, 63924, 10992, 79803, 1821, 2953, 25791, 29911, 63917, 2954, 539, 537, 6096, 23648, 5361, 23646, 23643, 6098, 25789, 79814, 5357, 10093, 5358, 342667, 84897, 6878, 6877, 547, 84890, 51493, 1434, 51499, 25776, 23633, 1844, 284486, 1840, 518, 2979, 84881, 516, 22920, 1845, 401505, 23625, 79833, 128866, 79837, 23621, 522, 57231, 1831, 10073, 91133, 22913, 6480, 1838, 529, 6…	1840	13454	16795	1.05972	1.42102e-05	7.10516e-07	2.12682e-05
GOTERM_CC_ALL	GO:0044446~intracellular organelle part	971	46.999	1.98608e-07	84276, 8224, 113451, 84274, 54107, 3476, 3479, 10992, 79803, 50614, 63917, 29911, 539, 84270, 537, 6096, 84285, 8733, 23646, 23643, 25789, 10093, 5357, 8729, 5358, 79096, 8724, 6878, 6877, 547, 79090, 10726, 51493, 653145, 1434, 318, 51290, 8036, 51499, 25776, 23633, 284486, 518, 2979, 79622, 516, 22920, 1845, 401505, 55930, 327, 79833, 328, 128866, 284697, 23621, 322, 522, 10743, 57231, 10073, 2…	1840	7918	16795	1.11935	0.000211297	8.80494e-06	0.000316276
GOTERM_CC_ALL	GO:0044422~organelle part	986	47.7251	5.45746e-07	84276, 8224, 113451, 84274, 54107, 3476, 3479, 10992, 79803, 50614, 63917, 29911, 539, 84270, 537, 6096, 84285, 8733, 23646, 23643, 25789, 10093, 5357, 8729, 5358, 79096, 8724, 6878, 6877, 547, 79090, 10726, 51493, 653145, 1434, 318, 51290, 8036, 51499, 25776, 23633, 284486, 518, 2979, 79622, 516, 22920, 1845, 401505, 55930, 327, 79833, 328, 128866, 284697, 23621, 322, 522, 10743, 115557, 57231, …	1840	8090	16795	1.11248	0.000580506	2.32267e-05	0.000869077
GOTERM_CC_ALL	GO:0043227~membrane-bounded organelle	1342	64.9564	3.75349e-05	84276, 8224, 113451, 8418, 84274, 90637, 54107, 63924, 3479, 10992, 79803, 221937, 50614, 2953, 3485, 63917, 2954, 539, 1823, 84270, 537, 10716, 6096, 84284, 84285, 23648, 8404, 5361, 3489, 8733, 23646, 23643, 25789, 79814, 5357, 10093, 8729, 79096, 84897, 8724, 6878, 407738, 6877, 79090, 84890, 10726, 51493, 653145, 1434, 318, 51290, 8036, 51499, 78986, 132789, 340542, 25776, 23633, 1844, 284486…	1840	11572	16795	1.05854	0.0391508	0.00117395	0.0597561
GOTERM_CC_ALL	GO:0043226~organelle	1430	69.2159	0.000100071	84276, 8224, 113451, 8418, 84274, 90637, 54107, 3476, 63924, 3479, 10992, 79803, 221937, 50614, 1821, 2953, 3485, 63917, 2954, 29911, 539, 1823, 84270, 537, 10716, 6096, 84284, 84285, 23648, 8404, 5361, 3489, 8733, 23646, 23643, 25789, 79814, 5357, 10093, 5358, 8729, 8727, 79096, 84897, 8724, 6878, 407738, 6877, 547, 79090, 84890, 10726, 51493, 653145, 1434, 318, 51290, 8036, 51499, 78986, 132789…	1840	12452	16795	1.04824	0.101008	0.00272656	0.159241
GOTERM_CC_ALL	GO:0043231~intracellular membrane-bounded organelle	1221	59.0997	0.000183096	84276, 8224, 113451, 8418, 84274, 90637, 54107, 63924, 3479, 10992, 79803, 221937, 50614, 63917, 2954, 539, 84270, 537, 10716, 6096, 84285, 23648, 5361, 3489, 8733, 23646, 23643, 25789, 79814, 8729, 79096, 84897, 8724, 6878, 407738, 6877, 79090, 84890, 10726, 51493, 653145, 1434, 318, 51290, 8036, 51499, 78986, 132789, 25776, 23633, 1844, 284486, 1840, 79621, 518, 79622, 84881, 149951, 516, 22920…	1840	10504	16795	1.06102	0.177027	0.00474073	0.291175
GOTERM_CC_ALL	GO:0043229~intracellular organelle	1326	64.182	0.000226103	84276, 8224, 113451, 8418, 84274, 90637, 54107, 3476, 63924, 3479, 10992, 79803, 221937, 50614, 1821, 63917, 2954, 29911, 539, 84270, 537, 10716, 6096, 84285, 23648, 5361, 3489, 8733, 23646, 23643, 25789, 79814, 5357, 10093, 5358, 8729, 8727, 79096, 84897, 8724, 6878, 407738, 6877, 547, 79090, 84890, 10726, 51493, 653145, 1434, 318, 51290, 8036, 51499, 78986, 132789, 25776, 23633, 1844, 284486, 1…	1840	11500	16795	1.05247	0.213844	0.0057122	0.359453
GOTERM_CC_ALL	GO:0044464~cell part	1705	82.5266	0.00578343	8224, 113451, 90637, 63923, 5372, 63924, 10992, 79803, 5368, 1821, 2953, 25791, 29911, 63917, 2954, 539, 537, 1823, 6096, 23648, 5361, 23646, 23643, 6098, 25789, 79814, 5357, 10093, 5358, 342667, 84897, 6878, 6877, 547, 29909, 84890, 51493, 1434, 51499, 25776, 23633, 90249, 1844, 284486, 1840, 518, 2979, 84881, 516, 22920, 1845, 401505, 23625, 79833, 128866, 79837, 917, 25769, 23621, 522, 57231, …	1840	15297	16795	1.01737	0.997912	0.083251	8.82288
GOTERM_CC_ALL	GO:0005623~cell	1707	82.6234	0.00644047	8224, 113451, 90637, 63923, 5372, 63924, 10992, 79803, 5368, 1821, 2953, 25791, 29911, 63917, 2954, 539, 537, 1823, 6096, 23648, 5361, 23646, 23643, 6098, 25789, 79814, 5357, 10093, 5358, 342667, 84897, 6878, 6877, 547, 29909, 84890, 51493, 1434, 51499, 25776, 23633, 90249, 1844, 284486, 1840, 518, 2979, 84881, 516, 22920, 1845, 401505, 23625, 79833, 128866, 79837, 917, 25769, 23621, 522, 57231, …	1840	15321	16795	1.01697	0.998967	0.0898771	9.77771
GOTERM_MF_ALL	GO:0005488~binding	1536	74.3466	0.0164066	8224, 113451, 1414, 55238, 8418, 90637, 54107, 63923, 3476, 5372, 3479, 10992, 79803, 221937, 50614, 79089, 5368, 1821, 3485, 63917, 2954, 29911, 539, 1823, 84270, 537, 10716, 284677, 55222, 6096, 84284, 84285, 23648, 8404, 3489, 23646, 8733, 55229, 23643, 6098, 79814, 5357, 10093, 5358, 137392, 8729, 79097, 8727, 79096, 84897, 342667, 8724, 6878, 407738, 6877, 547, 79090, 84890, 10726, 51493, 65…	1746	13544	15694	1.01937	1	0.487751	24.6802
GOTERM_BP_ALL	GO:0009987~cellular process	1628	78.7996	0.137195	8224, 113451, 90637, 63923, 5372, 63924, 10992, 79803, 5368, 22904, 1821, 2953, 25791, 29911, 63917, 2954, 539, 537, 6096, 23648, 5361, 23643, 79815, 6098, 79814, 5357, 10093, 5358, 342667, 84897, 6878, 6877, 547, 29909, 84890, 51493, 1434, 51499, 25776, 23633, 90249, 1844, 284486, 1840, 518, 2979, 84881, 516, 22920, 1845, 401505, 23625, 79833, 128866, 79837, 25769, 917, 23621, 522, 57231, 1831, …	1734	14552	15608	1.007	1	0.902049	94.7262
GOTERM_BP_ALL	GO:0008152~metabolic process	1169	56.5828	0.294096	113451, 84274, 90637, 54107, 3476, 63924, 5372, 3479, 10992, 221937, 50614, 22904, 2953, 3485, 63917, 2954, 539, 537, 10716, 6096, 84284, 84285, 23648, 3489, 8733, 23646, 55229, 6098, 79814, 8729, 84897, 8724, 6878, 6877, 84890, 51493, 653145, 318, 51499, 78986, 132789, 25776, 8764, 23633, 1844, 374875, 284486, 726, 1840, 79621, 518, 84290, 79622, 84881, 149951, 2979, 516, 1845, 327, 79833, 328, …	1734	10424	15608	1.00943	1	0.978038	99.9036
GOTERM_BP_ALL	GO:0044237~cellular metabolic process	1083	52.4201	0.358186	113451, 84274, 90637, 54107, 3476, 63924, 3479, 5372, 10992, 221937, 50614, 22904, 2953, 3485, 63917, 2954, 539, 537, 10716, 6096, 84284, 84285, 23648, 8733, 55229, 3489, 6098, 79814, 8729, 84897, 6878, 6877, 84890, 51493, 653145, 318, 51499, 78986, 132789, 25776, 8764, 23633, 1844, 284486, 1840, 79621, 518, 79622, 84881, 149951, 2979, 516, 1845, 327, 79833, 328, 128866, 79837, 284697, 23621, 322…	1734	9677	15608	1.00736	1	0.987544	99.9856
GOTERM_BP_ALL	GO:0071704~organic substance metabolic process	1126	54.5015	0.37814	113451, 84274, 90637, 54107, 3476, 63924, 5372, 3479, 10992, 221937, 50614, 22904, 2953, 3485, 63917, 2954, 539, 537, 10716, 6096, 84285, 23648, 8733, 23646, 55229, 3489, 6098, 79814, 84897, 8724, 6878, 6877, 84890, 51493, 653145, 318, 51499, 78986, 132789, 25776, 8764, 23633, 1844, 284486, 726, 1840, 79621, 518, 84290, 79622, 84881, 149951, 2979, 516, 1845, 327, 79833, 328, 128866, 79837, 284697…	1734	10080	15608	1.00549	1	0.98919	99.9923
GOTERM_CC_ALL	GO:0005634~nucleus	735	35.576	0.504619	84276, 113451, 8882, 219749, 6775, 8418, 8120, 90637, 54107, 27067, 63924, 10992, 51377, 221937, 539, 11097, 84270, 10716, 5226, 6096, 84285, 2016, 23648, 5361, 57215, 1327, 339344, 57214, 409, 8314, 79096, 84897, 6878, 6877, 406, 2021, 58493, 6778, 58495, 10726, 211, 51493, 1434, 51290, 8036, 132789, 78986, 23633, 25776, 1844, 90523, 1840, 79621, 79622, 22920, 1845, 51298, 327, 58478, 79833, 328…	1840	6696	16795	1.00192	1	0.916508	99.9986
GOTERM_BP_ALL	GO:0044238~primary metabolic process	1071	51.8393	0.544799	113451, 90637, 54107, 3476, 63924, 3479, 5372, 10992, 221937, 50614, 22904, 3485, 63917, 2954, 539, 537, 10716, 6096, 84285, 23648, 8733, 23646, 55229, 3489, 6098, 79814, 84897, 8724, 6878, 6877, 51493, 653145, 318, 51499, 132789, 78986, 25776, 8764, 23633, 1844, 284486, 726, 1840, 79621, 518, 84290, 79622, 149951, 2979, 84881, 516, 1845, 327, 79833, 328, 128866, 79837, 284697, 23621, 322, 522, 1…	1734	9642	15608	0.999817	1	0.997792	100
Annotation Cluster 2	Enrichment Score: 4.74071785848485
Category	Term	Count	%	PValue	Genes	List Total	Pop Hits	Pop Total	Fold Enrichment	Bonferroni	Benjamini	FDR
GOTERM_CC_ALL	GO:0098798~mitochondrial protein complex	56	2.71055	4.64625e-16	9512, 1351, 26515, 29796, 4697, 10245, 9556, 10295, 84303, 26519, 6390, 539, 10440, 56993, 84134, 506, 1327, 6832, 54927, 1337, 7388, 7386, 7385, 7384, 4709, 9804, 4708, 4706, 4704, 51103, 440574, 4702, 6687, 518, 516, 401505, 9377, 5428, 6622, 4718, 4729, 4723, 55572, 4714, 4715, 4720, 440567, 498, 4711, 522, 29928, 6389, 100287932, 617, 593, 25813	1840	155	16795	3.29776	4.72511e-13	1.57541e-13	7.10543e-13
GOTERM_CC_ALL	GO:0044455~mitochondrial membrane part	60	2.90416	1.32672e-14	9512, 1351, 29796, 4697, 84274, 10245, 9556, 55744, 84303, 26519, 6390, 539, 1346, 10440, 56993, 84134, 506, 637, 1327, 51566, 54927, 5498, 54968, 1337, 7388, 7386, 7385, 7384, 51024, 4709, 9804, 4708, 4706, 4704, 440574, 51103, 4702, 28958, 6687, 518, 516, 401505, 9377, 6622, 4718, 4729, 4723, 55572, 4714, 4715, 4720, 440567, 498, 4711, 522, 29928, 6389, 100287932, 617, 25813	1840	186	16795	2.94442	1.41753e-11	3.54383e-12	2.12164e-11
GOTERM_CC_ALL	GO:0098800~inner mitochondrial membrane protein complex	46	2.22652	2.04919e-14	9512, 1351, 4709, 29796, 4708, 4697, 10245, 4706, 9556, 4704, 440574, 51103, 4702, 84303, 26519, 6687, 6390, 539, 10440, 518, 516, 506, 9377, 6622, 4718, 4729, 55572, 4723, 1327, 4714, 4715, 4720, 440567, 498, 4711, 522, 29928, 100287932, 6389, 54927, 1337, 7388, 7386, 617, 7385, 7384	1840	120	16795	3.49896	2.18536e-11	4.37073e-12	3.27072e-11
GOTERM_BP_ALL	GO:0007005~mitochondrion organization	136	6.58277	5.10266e-14	29796, 64112, 55744, 282991, 3479, 51081, 10899, 23710, 79680, 885, 25821, 10133, 26073, 56993, 84134, 8398, 11140, 80224, 10533, 80222, 133522, 409, 5027, 5830, 64928, 4836, 54927, 8314, 4124, 79017, 11331, 4609, 211, 51024, 51023, 57154, 9804, 7416, 51103, 51499, 9361, 8655, 6687, 23192, 55005, 29088, 51300, 5428, 401505, 5245, 51116, 292, 291, 100287932, 54948, 11128, 64422, 617, 374986, 25813…	1734	639	15608	1.91574	4.02025e-10	4.02025e-10	1.0183e-10
GOTERM_CC_ALL	GO:0005739~mitochondrion	268	12.9719	5.73925e-12	113451, 79705, 84274, 55744, 27068, 51081, 39, 10899, 4898, 125228, 2954, 539, 11321, 84270, 147407, 3098, 80224, 1327, 3852, 51566, 80222, 79814, 133522, 8729, 51166, 31, 2021, 11331, 84890, 23787, 4609, 211, 318, 10328, 3845, 51499, 16, 78986, 284486, 518, 84881, 516, 128240, 401505, 328, 5245, 55101, 522, 10743, 6389, 529, 617, 81570, 374986, 55486, 84816, 4353, 10245, 27165, 84303, 192111, 33…	1840	1648	16795	1.48436	6.10661e-09	8.72373e-10	9.13961e-09
GOTERM_CC_ALL	GO:0044429~mitochondrial part	174	8.42207	9.85064e-12	29796, 64112, 4697, 84274, 5160, 9556, 55744, 27068, 10295, 51081, 2744, 5019, 152926, 539, 84270, 147407, 60386, 26073, 56993, 3098, 84134, 80224, 4191, 1327, 10531, 80222, 51566, 64928, 23479, 54927, 4830, 51166, 11331, 23787, 211, 51024, 51022, 51023, 9804, 318, 3029, 7416, 51103, 440574, 51499, 9361, 6687, 9028, 284486, 29088, 518, 51300, 516, 128240, 9377, 401505, 5428, 53343, 5245, 51116, 1…	1840	958	16795	1.65785	1.04811e-08	1.31014e-09	1.56868e-08
GOTERM_CC_ALL	GO:0005743~mitochondrial inner membrane	102	4.93708	3.2984e-11	29796, 4697, 84274, 9556, 55744, 51081, 539, 147407, 60386, 56993, 4191, 1327, 64928, 54927, 11331, 23787, 51023, 7416, 51103, 440574, 9028, 6687, 29088, 518, 51300, 516, 9377, 5245, 440567, 498, 292, 291, 522, 6389, 100287932, 54948, 617, 25813, 55486, 1351, 9512, 26515, 23203, 10245, 84303, 26519, 28973, 23409, 6390, 30968, 3052, 1346, 10440, 506, 5321, 2806, 64976, 64979, 65005, 64978, 51263, …	1840	476	16795	1.95594	3.50949e-08	3.89944e-09	5.25257e-08
GOTERM_CC_ALL	GO:0031966~mitochondrial membrane	129	6.24395	6.30621e-11	29796, 64112, 4697, 84274, 9556, 55744, 51081, 539, 84270, 147407, 60386, 56993, 3098, 84134, 4191, 1327, 51566, 64928, 54927, 4830, 11331, 23787, 51024, 51023, 9804, 7416, 51103, 440574, 9028, 6687, 29088, 518, 51300, 516, 9377, 401505, 5245, 440567, 498, 292, 291, 522, 55177, 100287932, 6389, 54948, 617, 374986, 25813, 55486, 84816, 9512, 1351, 23203, 26515, 10245, 383, 84303, 339983, 26519, 19…	1840	662	16795	1.77866	6.70981e-08	6.70981e-09	1.00424e-07
GOTERM_CC_ALL	GO:0098803~respiratory chain complex	30	1.45208	7.68456e-11	9512, 1351, 29796, 4709, 4697, 4708, 4706, 4704, 51103, 4702, 6390, 9377, 6622, 4718, 4729, 55572, 4723, 1327, 4714, 4715, 4720, 440567, 4711, 6389, 1337, 7388, 617, 7386, 7385, 7384	1840	71	16795	3.85678	8.17638e-08	7.43307e-09	1.22374e-07
GOTERM_CC_ALL	GO:0005740~mitochondrial envelope	134	6.48596	1.11455e-10	29796, 64112, 4697, 84274, 9556, 55744, 51081, 539, 84270, 147407, 60386, 56993, 3098, 84134, 4191, 1327, 51566, 64928, 54927, 4830, 11331, 23787, 51024, 51023, 9804, 7416, 51103, 440574, 51499, 6687, 9028, 29088, 518, 51300, 516, 9377, 401505, 5245, 440567, 498, 292, 291, 522, 55177, 100287932, 6389, 54948, 617, 374986, 55486, 25813, 84816, 9512, 1351, 23203, 1149, 26515, 10245, 383, 84303, 3399…	1840	702	16795	1.74233	1.18588e-07	9.88231e-09	1.77487e-07
GOTERM_CC_ALL	GO:0005746~mitochondrial respiratory chain	31	1.50048	2.1474e-10	9512, 1351, 29796, 4709, 4697, 4708, 4706, 4704, 51103, 4702, 6390, 1346, 9377, 6622, 4718, 4729, 55572, 4723, 1327, 4714, 4715, 4720, 440567, 4711, 6389, 1337, 7388, 617, 7386, 7385, 7384	1840	78	16795	3.62768	2.28484e-07	1.75757e-08	3.41966e-07
GOTERM_CC_ALL	GO:0019866~organelle inner membrane	107	5.17909	5.68675e-10	29796, 4697, 84274, 9556, 55744, 51081, 539, 147407, 60386, 56993, 25972, 4191, 1327, 5027, 64928, 54927, 11331, 23787, 51023, 7416, 51103, 440574, 9028, 6687, 29088, 518, 51300, 516, 9377, 5245, 440567, 498, 292, 291, 522, 6389, 100287932, 54948, 7108, 617, 25813, 55486, 9512, 1351, 26515, 23203, 10245, 84303, 26519, 28973, 23409, 6390, 30968, 3052, 1346, 10440, 506, 5321, 2806, 64976, 64979, 65…	1840	533	16795	1.83239	6.0507e-07	4.32193e-08	9.05592e-07
GOTERM_CC_ALL	GO:0070469~respiratory chain	31	1.50048	8.94315e-10	9512, 1351, 29796, 4709, 4697, 4708, 4706, 4704, 51103, 4702, 6390, 1346, 9377, 6622, 4718, 4729, 55572, 4723, 1327, 4714, 4715, 4720, 440567, 4711, 6389, 1337, 7388, 617, 7386, 7385, 7384	1840	82	16795	3.45072	9.51551e-07	6.34368e-08	1.42416e-06
GOTERM_CC_ALL	GO:0031090~organelle membrane	370	17.909	1.40969e-09	8224, 113451, 8120, 84274, 55744, 59345, 51081, 79803, 79902, 50614, 63917, 11097, 539, 206358, 84270, 537, 147407, 3098, 27072, 51560, 5743, 1327, 23643, 1589, 24, 9871, 57214, 25789, 51566, 51160, 8729, 1592, 89849, 4124, 8724, 79090, 11331, 23787, 9980, 653145, 51290, 51699, 51399, 27087, 3843, 92140, 21, 222236, 114876, 518, 2979, 516, 401505, 327, 27095, 818, 5245, 128866, 10490, 9899, 40164…	1840	2551	16795	1.32389	1.49991e-06	9.37444e-08	2.24488e-06
GOTERM_BP_ALL	GO:0042775~mitochondrial ATP synthesis coupled electron transport	29	1.40368	9.95057e-09	9512, 1351, 29796, 4709, 4697, 4708, 4706, 4704, 51103, 4702, 9377, 6622, 4718, 4729, 1738, 4723, 1327, 4714, 4715, 4720, 440567, 4711, 6389, 54949, 1337, 7388, 7386, 7385, 7384	1734	79	15608	3.30422	7.83278e-05	3.91647e-05	1.9841e-05
GOTERM_CC_ALL	GO:1990204~oxidoreductase complex	33	1.59729	1.14446e-08	9512, 29796, 4709, 4697, 4708, 4706, 6240, 5160, 4704, 51103, 4702, 10295, 6390, 6622, 4718, 4729, 1738, 55572, 4723, 4714, 4715, 4720, 440567, 4711, 6389, 50507, 10811, 7388, 7386, 617, 7385, 593, 7384	1840	100	16795	3.01215	1.2177e-05	6.40898e-07	1.82251e-05
GOTERM_BP_ALL	GO:0009167~purine ribonucleoside monophosphate metabolic process	63	3.04937	1.20272e-08	1351, 9512, 29796, 5230, 4354, 4697, 159, 3479, 7167, 30968, 539, 3098, 3251, 506, 128178, 5223, 1327, 5027, 1337, 7388, 2987, 7386, 7385, 4609, 7384, 4709, 4708, 4706, 4704, 51103, 3312, 4702, 5213, 3356, 5563, 518, 2026, 516, 9377, 53343, 6622, 226, 4718, 4729, 1738, 11163, 4723, 4714, 5198, 4715, 4720, 440567, 498, 4711, 522, 5631, 5571, 6389, 3939, 57103, 54949, 525, 2821	1734	268	15608	2.11594	9.46733e-05	3.15588e-05	2.39817e-05
GOTERM_BP_ALL	GO:0009205~purine ribonucleoside triphosphate metabolic process	60	2.90416	1.24872e-08	1351, 9512, 29796, 5230, 4697, 3479, 7167, 30968, 539, 3098, 506, 128178, 5223, 1327, 5027, 4830, 1337, 7388, 2987, 7386, 7385, 4609, 7384, 283458, 3704, 4709, 4708, 4706, 4704, 51103, 3312, 4702, 5213, 3356, 5563, 518, 2026, 516, 9377, 6622, 226, 4718, 4729, 1738, 4723, 4714, 4715, 4720, 440567, 498, 4711, 522, 5571, 6389, 3939, 57103, 54949, 29922, 525, 2821	1734	250	15608	2.16028	9.82945e-05	2.45745e-05	2.4899e-05
GOTERM_BP_ALL	GO:0042773~ATP synthesis coupled electron transport	29	1.40368	1.37002e-08	9512, 1351, 29796, 4709, 4697, 4708, 4706, 4704, 51103, 4702, 9377, 6622, 4718, 4729, 1738, 4723, 1327, 4714, 4715, 4720, 440567, 4711, 6389, 54949, 1337, 7388, 7386, 7385, 7384	1734	80	15608	3.26292	0.000107842	2.15694e-05	2.73177e-05
GOTERM_BP_ALL	GO:0009126~purine nucleoside monophosphate metabolic process	63	3.04937	1.3971e-08	1351, 9512, 29796, 5230, 4354, 4697, 159, 3479, 7167, 30968, 539, 3098, 3251, 506, 128178, 5223, 1327, 5027, 1337, 7388, 2987, 7386, 7385, 4609, 7384, 4709, 4708, 4706, 4704, 51103, 3312, 4702, 5213, 3356, 5563, 518, 2026, 516, 9377, 53343, 6622, 226, 4718, 4729, 1738, 11163, 4723, 4714, 5198, 4715, 4720, 440567, 498, 4711, 522, 5631, 5571, 6389, 3939, 57103, 54949, 525, 2821	1734	269	15608	2.10808	0.000109974	1.83298e-05	2.78576e-05
GOTERM_BP_ALL	GO:0046034~ATP metabolic process	56	2.71055	1.46455e-08	9512, 1351, 29796, 5230, 4697, 3479, 7167, 30968, 539, 3098, 506, 128178, 5223, 1327, 5027, 1337, 7388, 2987, 7386, 7385, 4609, 7384, 4709, 4708, 4706, 4704, 51103, 3312, 4702, 5213, 3356, 5563, 2026, 518, 516, 9377, 6622, 4718, 226, 4729, 1738, 4723, 4714, 4715, 4720, 440567, 498, 4711, 522, 5571, 6389, 3939, 57103, 54949, 525, 2821	1734	227	15608	2.22055	0.000115282	1.64697e-05	2.92025e-05
GOTERM_BP_ALL	GO:0009161~ribonucleoside monophosphate metabolic process	64	3.09777	2.82194e-08	1351, 9512, 29796, 5230, 4354, 4697, 159, 3479, 7167, 30968, 539, 151531, 506, 3098, 3251, 128178, 5223, 1327, 5027, 1337, 7388, 2987, 7386, 7385, 4609, 7384, 4709, 4708, 4706, 4704, 51103, 3312, 4702, 5213, 3356, 5563, 518, 2026, 516, 9377, 53343, 6622, 226, 4718, 4729, 1738, 11163, 4723, 4714, 5198, 4715, 4720, 440567, 498, 4711, 522, 5631, 5571, 6389, 3939, 57103, 54949, 525, 2821	1734	280	15608	2.05741	0.000222119	2.77675e-05	5.62684e-05
GOTERM_BP_ALL	GO:0009199~ribonucleoside triphosphate metabolic process	60	2.90416	3.12345e-08	1351, 9512, 29796, 5230, 4697, 3479, 7167, 30968, 539, 3098, 506, 128178, 5223, 1327, 5027, 4830, 1337, 7388, 2987, 7386, 7385, 4609, 7384, 283458, 3704, 4709, 4708, 4706, 4704, 51103, 3312, 4702, 5213, 3356, 5563, 518, 2026, 516, 9377, 6622, 226, 4718, 4729, 1738, 4723, 4714, 4715, 4720, 440567, 498, 4711, 522, 5571, 6389, 3939, 57103, 54949, 29922, 525, 2821	1734	256	15608	2.10965	0.000245848	2.73194e-05	6.22804e-05
GOTERM_CC_ALL	GO:0031967~organelle envelope	179	8.66409	3.51625e-08	29796, 64112, 4697, 84274, 9556, 55744, 51081, 79902, 11097, 539, 84270, 79004, 147407, 60386, 56993, 3098, 84134, 25972, 4191, 29844, 1327, 51566, 5027, 64928, 54927, 4830, 56648, 9538, 11331, 23787, 51024, 51493, 1434, 51023, 9804, 440574, 7416, 51103, 3843, 51499, 23633, 92140, 6687, 9028, 81565, 90523, 23588, 29088, 518, 51300, 516, 9377, 401505, 327, 5245, 128866, 5058, 1063, 440567, 498, 29…	1840	1101	16795	1.48398	3.74122e-05	1.78156e-06	5.59949e-05
GOTERM_BP_ALL	GO:0009144~purine nucleoside triphosphate metabolic process	60	2.90416	3.62412e-08	1351, 9512, 29796, 5230, 4697, 3479, 7167, 30968, 539, 3098, 506, 128178, 5223, 1327, 5027, 4830, 1337, 7388, 2987, 7386, 7385, 4609, 7384, 283458, 3704, 4709, 4708, 4706, 4704, 51103, 3312, 4702, 5213, 3356, 5563, 518, 2026, 516, 9377, 6622, 226, 4718, 4729, 1738, 4723, 4714, 4715, 4720, 440567, 498, 4711, 522, 5571, 6389, 3939, 57103, 54949, 29922, 525, 2821	1734	257	15608	2.10144	0.00028525	2.85287e-05	7.22636e-05
GOTERM_CC_ALL	GO:0031975~envelope	179	8.66409	4.5446e-08	29796, 64112, 4697, 84274, 9556, 55744, 51081, 79902, 11097, 539, 84270, 79004, 147407, 60386, 56993, 3098, 84134, 25972, 4191, 29844, 1327, 51566, 5027, 64928, 54927, 4830, 56648, 9538, 11331, 23787, 51024, 51493, 1434, 51023, 9804, 440574, 7416, 51103, 3843, 51499, 23633, 92140, 6687, 9028, 81565, 90523, 23588, 29088, 518, 51300, 516, 9377, 401505, 327, 5245, 128866, 5058, 1063, 440567, 498, 29…	1840	1105	16795	1.47861	4.83534e-05	2.10237e-06	7.2371e-05
GOTERM_BP_ALL	GO:0009123~nucleoside monophosphate metabolic process	65	3.14618	7.13859e-08	1351, 9512, 29796, 5230, 4354, 4697, 159, 3479, 7167, 30968, 539, 151531, 506, 3098, 3251, 128178, 5223, 1327, 5027, 1337, 7388, 2987, 7386, 7385, 4609, 7384, 4709, 4708, 4706, 4704, 51103, 3312, 4702, 5213, 3356, 5563, 518, 2026, 516, 9377, 53343, 6622, 226, 4718, 4729, 1738, 11163, 4723, 4714, 5198, 4715, 4720, 440567, 498, 4711, 522, 5631, 5571, 6389, 3939, 57103, 54949, 1635, 525, 2821	1734	293	15608	1.99684	0.000561792	4.68281e-05	0.000142341
GOTERM_BP_ALL	GO:0009141~nucleoside triphosphate metabolic process	62	3.00097	1.21396e-07	1351, 9512, 29796, 5230, 4697, 3479, 7167, 30968, 539, 506, 3098, 128178, 5223, 1327, 5027, 4830, 1337, 7388, 2987, 7386, 7385, 4609, 7384, 283458, 3704, 4709, 4708, 4706, 4704, 51103, 3312, 4702, 5213, 3356, 5563, 518, 2026, 516, 9377, 6622, 226, 4718, 4729, 1738, 4723, 4714, 4715, 4720, 440567, 498, 79077, 4711, 522, 5571, 6389, 8802, 3939, 57103, 54949, 29922, 525, 2821	1734	278	15608	2.00745	0.000955171	7.35071e-05	0.000242058
GOTERM_BP_ALL	GO:0006119~oxidative phosphorylation	30	1.45208	2.97902e-07	9512, 1351, 29796, 4709, 4697, 4708, 4706, 4704, 51103, 4702, 9377, 6622, 4718, 4729, 1738, 4723, 1327, 4714, 4715, 4720, 440567, 4711, 6389, 54949, 1337, 7388, 7386, 4609, 7385, 7384	1734	96	15608	2.81286	0.00234234	0.000156327	0.000594003
GOTERM_BP_ALL	GO:0022904~respiratory electron transport chain	30	1.45208	3.80351e-07	9512, 1351, 29796, 4709, 4697, 4708, 4706, 4704, 51103, 4702, 6390, 9377, 6622, 4718, 4729, 1738, 4723, 1327, 4714, 4715, 4720, 440567, 4711, 6389, 54949, 1337, 7388, 7386, 7385, 7384	1734	97	15608	2.78386	0.00298965	0.000187115	0.000758402
GOTERM_BP_ALL	GO:0022900~electron transport chain	30	1.45208	6.12098e-07	9512, 1351, 29796, 4709, 4697, 4708, 4706, 4704, 51103, 4702, 6390, 9377, 6622, 4718, 4729, 1738, 4723, 1327, 4714, 4715, 4720, 440567, 4711, 6389, 54949, 1337, 7388, 7386, 7385, 7384	1734	99	15608	2.72762	0.00480685	0.000283397	0.00122049
GOTERM_BP_ALL	GO:0046128~purine ribonucleoside metabolic process	68	3.29138	1.36971e-06	1351, 9512, 29796, 5230, 4354, 4697, 159, 3479, 7167, 30968, 539, 506, 3098, 3251, 128178, 5223, 55229, 1327, 9060, 5027, 4830, 1337, 7388, 2987, 7386, 7385, 4609, 7384, 283458, 4709, 4708, 4706, 4704, 51103, 3312, 4702, 5213, 3356, 5563, 518, 2026, 516, 9377, 53343, 6622, 4718, 226, 4729, 1738, 11163, 4723, 4714, 4715, 4720, 440567, 498, 4711, 522, 5631, 80347, 5571, 6389, 3939, 57103, 54949, 29…	1734	337	15608	1.81626	0.0107245	0.000567333	0.00273112
GOTERM_BP_ALL	GO:0042278~purine nucleoside metabolic process	68	3.29138	1.89415e-06	1351, 9512, 29796, 5230, 4354, 4697, 159, 3479, 7167, 30968, 539, 506, 3098, 3251, 128178, 5223, 55229, 1327, 9060, 5027, 4830, 1337, 7388, 2987, 7386, 7385, 4609, 7384, 283458, 4709, 4708, 4706, 4704, 51103, 3312, 4702, 5213, 3356, 5563, 518, 2026, 516, 9377, 53343, 6622, 4718, 226, 4729, 1738, 11163, 4723, 4714, 4715, 4720, 440567, 498, 4711, 522, 5631, 80347, 5571, 6389, 3939, 57103, 54949, 29…	1734	340	15608	1.80023	0.0148002	0.000745262	0.0037768
GOTERM_BP_ALL	GO:1901564~organonitrogen compound metabolic process	303	14.666	2.26595e-06	113451, 5230, 3081, 55744, 3479, 5635, 159, 27068, 51081, 7167, 2953, 1974, 1725, 2954, 539, 6611, 147407, 5226, 3098, 5223, 3094, 84285, 5743, 5646, 55229, 1327, 5644, 57214, 80222, 79814, 51166, 56648, 84890, 4609, 211, 27087, 10327, 16, 518, 2979, 516, 128240, 112483, 327, 58478, 226, 23621, 51187, 522, 5631, 51380, 6389, 3939, 6482, 6487, 525, 2821, 112, 113, 4354, 27165, 10955, 4758, 28973, …	1734	2142	15608	1.27327	0.0176794	0.000849048	0.00451812
GOTERM_BP_ALL	GO:0009119~ribonucleoside metabolic process	71	3.43659	2.52412e-06	1351, 9512, 29796, 5230, 4354, 4697, 159, 3479, 10190, 7167, 30968, 539, 151531, 506, 3098, 3251, 128178, 5223, 55229, 1327, 9060, 5027, 4830, 1337, 9583, 7388, 2987, 7386, 7385, 4609, 7384, 283458, 4709, 4708, 4706, 4704, 51103, 3312, 4702, 5213, 3356, 5563, 518, 2026, 516, 9377, 53343, 6622, 4718, 226, 4729, 1738, 11163, 4723, 4714, 4715, 4720, 440567, 498, 4711, 522, 5631, 80347, 5571, 6389, 3…	1734	363	15608	1.76056	0.0196738	0.00090277	0.00503288
GOTERM_BP_ALL	GO:0006091~generation of precursor metabolites and energy	70	3.38819	4.99187e-06	9512, 1351, 29796, 5230, 4697, 5160, 3479, 89801, 7167, 2673, 6390, 5261, 1346, 506, 3098, 128178, 5223, 4843, 4191, 4190, 1327, 5027, 2847, 1337, 7388, 7386, 7385, 4609, 7384, 9016, 4709, 9945, 4708, 4706, 4704, 51103, 2931, 4702, 5213, 3356, 364, 221395, 5563, 2026, 9377, 6622, 226, 4718, 4729, 1738, 4723, 4714, 4715, 4720, 440567, 4711, 291, 2235, 5571, 6389, 8802, 3939, 57103, 54949, 3667, 72…	1734	363	15608	1.73576	0.0385341	0.001636	0.00995313
GOTERM_BP_ALL	GO:0019693~ribose phosphate metabolic process	93	4.50145	5.71695e-06	1351, 9512, 29796, 112, 2918, 113, 4697, 5230, 4354, 3479, 159, 7167, 30968, 539, 151531, 5226, 506, 3251, 3098, 128178, 5223, 3094, 4843, 55229, 1327, 9060, 5032, 5027, 4830, 1337, 9583, 7388, 2987, 7386, 4609, 7385, 7384, 283458, 4709, 3704, 5141, 4708, 4878, 4706, 4704, 51103, 4702, 2931, 3312, 5213, 3356, 9472, 8622, 108, 5563, 10900, 518, 2026, 79621, 2979, 516, 9377, 53343, 6622, 4718, 226,…	1734	526	15608	1.59146	0.0440063	0.00179854	0.0113987
GOTERM_BP_ALL	GO:0009259~ribonucleotide metabolic process	91	4.40465	5.869e-06	1351, 9512, 29796, 112, 2918, 113, 4697, 5230, 4354, 3479, 159, 7167, 30968, 539, 151531, 506, 3251, 3098, 128178, 5223, 3094, 4843, 55229, 1327, 9060, 5032, 5027, 4830, 1337, 9583, 7388, 2987, 7386, 4609, 7385, 7384, 283458, 4709, 3704, 5141, 4708, 4878, 4706, 4704, 51103, 4702, 2931, 3312, 5213, 3356, 9472, 8622, 108, 5563, 10900, 518, 2026, 79621, 2979, 516, 9377, 53343, 6622, 4718, 226, 4729,…	1734	512	15608	1.59981	0.0451499	0.00177538	0.0117019
GOTERM_BP_ALL	GO:0006753~nucleoside phosphate metabolic process	108	5.22749	9.45026e-06	29796, 4697, 5230, 5160, 3479, 5635, 159, 7167, 539, 5226, 3098, 5223, 3094, 4191, 55229, 4190, 1327, 5032, 5027, 4830, 4609, 283458, 23583, 5141, 51103, 3312, 108, 5563, 10111, 79621, 518, 2979, 516, 9377, 53343, 226, 1113, 440567, 498, 522, 5631, 6389, 5571, 3939, 7434, 7432, 54949, 1635, 525, 2821, 9512, 1351, 112, 2918, 4354, 113, 30968, 151531, 506, 3251, 128178, 4843, 2617, 9060, 1337, 7388…	1734	642	15608	1.51421	0.071693	0.00247669	0.0188417
GOTERM_BP_ALL	GO:0009150~purine ribonucleotide metabolic process	88	4.25944	9.82165e-06	1351, 9512, 29796, 112, 2918, 113, 4697, 5230, 4354, 3479, 159, 7167, 30968, 539, 506, 3251, 3098, 128178, 5223, 3094, 4843, 55229, 1327, 9060, 5032, 5027, 4830, 1337, 7388, 2987, 7386, 4609, 7385, 7384, 283458, 4709, 3704, 5141, 4708, 4878, 4706, 4704, 51103, 4702, 2931, 3312, 5213, 3356, 9472, 8622, 108, 5563, 10900, 518, 2026, 2979, 516, 9377, 53343, 6622, 4718, 226, 4729, 344901, 1738, 11163,…	1734	497	15608	1.59377	0.0744031	0.00249097	0.0195822
GOTERM_BP_ALL	GO:0009116~nucleoside metabolic process	73	3.5334	9.93415e-06	1351, 9512, 29796, 5230, 4354, 4697, 159, 5635, 3479, 10190, 7167, 30968, 539, 151531, 506, 3098, 3251, 128178, 5223, 55229, 1327, 9060, 5027, 4830, 1337, 9583, 7388, 2987, 7386, 4609, 7385, 7384, 283458, 4709, 4708, 4706, 4704, 51103, 3312, 4702, 5213, 3356, 5563, 518, 2026, 516, 9377, 53343, 6622, 4718, 226, 4729, 1738, 11163, 4723, 4714, 4715, 4720, 440567, 498, 4711, 522, 5631, 80347, 5571, 6…	1734	391	15608	1.68052	0.0752224	0.00244083	0.0198064
GOTERM_CC_ALL	GO:0070069~cytochrome complex	13	0.629235	1.02918e-05	9377, 9512, 1351, 29796, 4697, 1327, 440567, 1337, 7388, 7386, 617, 7385, 7384	1840	27	16795	4.39483	0.0108908	0.000353181	0.0163881
GOTERM_BP_ALL	GO:0009117~nucleotide metabolic process	106	5.13069	1.51045e-05	29796, 4697, 5230, 5160, 3479, 5635, 159, 7167, 539, 5226, 3098, 5223, 3094, 4191, 55229, 4190, 1327, 5032, 5027, 4830, 4609, 283458, 23583, 5141, 51103, 3312, 108, 5563, 10111, 79621, 518, 2979, 516, 9377, 53343, 226, 1113, 440567, 498, 522, 5631, 6389, 5571, 3939, 7434, 7432, 54949, 1635, 525, 2821, 9512, 1351, 112, 2918, 4354, 113, 30968, 151531, 506, 3251, 128178, 4843, 2617, 9060, 1337, 7388…	1734	634	15608	1.50492	0.112106	0.00320844	0.0301134
GOTERM_CC_ALL	GO:0005747~mitochondrial respiratory chain complex I	16	0.774443	2.82216e-05	4709, 6622, 4697, 4708, 4718, 4729, 4706, 55572, 4704, 4723, 51103, 4714, 4702, 4715, 4720, 4711	1840	43	16795	3.39636	0.0295818	0.000909531	0.0449323
GOTERM_CC_ALL	GO:0030964~NADH dehydrogenase complex	16	0.774443	2.82216e-05	4709, 6622, 4697, 4708, 4718, 4729, 4706, 55572, 4704, 4723, 51103, 4714, 4702, 4715, 4720, 4711	1840	43	16795	3.39636	0.0295818	0.000909531	0.0449323
GOTERM_CC_ALL	GO:0045271~respiratory chain complex I	16	0.774443	2.82216e-05	4709, 6622, 4697, 4708, 4718, 4729, 4706, 55572, 4704, 4723, 51103, 4714, 4702, 4715, 4720, 4711	1840	43	16795	3.39636	0.0295818	0.000909531	0.0449323
GOTERM_BP_ALL	GO:0045333~cellular respiration	37	1.7909	2.9286e-05	9512, 1351, 29796, 4709, 4697, 4708, 4706, 5160, 4704, 51103, 4702, 6390, 9377, 6622, 4718, 4729, 4191, 1738, 4190, 4723, 1327, 4714, 4715, 4720, 440567, 4711, 6389, 8802, 54949, 1337, 7388, 7386, 3421, 7385, 4609, 7384, 9016	1734	161	15608	2.06859	0.205898	0.00574699	0.058379
GOTERM_BP_ALL	GO:1901657~glycosyl compound metabolic process	74	3.5818	3.625e-05	1351, 9512, 29796, 5230, 4354, 4697, 159, 5635, 3479, 10190, 7167, 30968, 539, 151531, 506, 3251, 3098, 128178, 5223, 55229, 1327, 9060, 5027, 4830, 1337, 9583, 7388, 2987, 7386, 4609, 7385, 7384, 283458, 4709, 4708, 4706, 4704, 57704, 51103, 3312, 4702, 5213, 3356, 5563, 518, 2026, 516, 9377, 53343, 6622, 4718, 226, 4729, 1738, 11163, 4723, 4714, 4715, 4720, 440567, 498, 4711, 522, 5631, 80347, …	1734	413	15608	1.6128	0.24826	0.00661443	0.0722562
GOTERM_BP_ALL	GO:0006163~purine nucleotide metabolic process	88	4.25944	5.95176e-05	1351, 9512, 29796, 112, 2918, 113, 4697, 5230, 4354, 3479, 159, 7167, 30968, 539, 506, 3251, 3098, 128178, 5223, 3094, 4843, 55229, 1327, 9060, 5032, 5027, 4830, 1337, 7388, 2987, 7386, 4609, 7385, 7384, 283458, 4709, 3704, 5141, 4708, 4878, 4706, 4704, 51103, 4702, 2931, 3312, 5213, 3356, 9472, 8622, 108, 5563, 10900, 518, 2026, 2979, 516, 9377, 53343, 6622, 4718, 226, 4729, 344901, 1738, 11163,…	1734	521	15608	1.52035	0.374082	0.0101339	0.118609
GOTERM_BP_ALL	GO:0006120~mitochondrial electron transport, NADH to ubiquinone	16	0.774443	6.09907e-05	4709, 6622, 4697, 4708, 4718, 4729, 4706, 1738, 4704, 4723, 51103, 4714, 4702, 4715, 4720, 4711	1734	45	15608	3.20041	0.381299	0.0101636	0.121543
GOTERM_CC_ALL	GO:0005750~mitochondrial respiratory chain complex III	8	0.387222	8.9733e-05	9512, 29796, 7388, 440567, 7386, 617, 7385, 7384	1840	12	16795	6.08514	0.0910637	0.00250948	0.142801
GOTERM_CC_ALL	GO:0045275~respiratory chain complex III	8	0.387222	8.9733e-05	9512, 29796, 7388, 440567, 7386, 617, 7385, 7384	1840	12	16795	6.08514	0.0910637	0.00250948	0.142801
GOTERM_BP_ALL	GO:0010257~NADH dehydrogenase complex assembly	18	0.871249	9.87747e-05	4709, 4708, 4718, 4729, 4706, 80224, 55572, 4704, 4723, 55744, 51103, 4714, 4702, 4715, 4720, 4711, 51300, 617	1734	57	15608	2.84247	0.540489	0.0151313	0.196769
GOTERM_BP_ALL	GO:0097031~mitochondrial respiratory chain complex I biogenesis	18	0.871249	9.87747e-05	4709, 4708, 4718, 4729, 4706, 80224, 55572, 4704, 4723, 55744, 51103, 4714, 4702, 4715, 4720, 4711, 51300, 617	1734	57	15608	2.84247	0.540489	0.0151313	0.196769
GOTERM_BP_ALL	GO:0032981~mitochondrial respiratory chain complex I assembly	18	0.871249	9.87747e-05	4709, 4708, 4718, 4729, 4706, 80224, 55572, 4704, 4723, 55744, 51103, 4714, 4702, 4715, 4720, 4711, 51300, 617	1734	57	15608	2.84247	0.540489	0.0151313	0.196769
GOTERM_BP_ALL	GO:0055086~nucleobase-containing small molecule metabolic process	109	5.2759	0.000141061	29796, 4697, 5230, 5160, 3479, 5635, 159, 7167, 539, 5226, 3098, 5223, 3094, 4191, 55229, 4190, 1327, 5032, 5027, 4830, 4609, 283458, 23583, 5141, 51103, 3312, 108, 5563, 10111, 79621, 518, 2979, 516, 9377, 53343, 226, 1113, 440567, 498, 522, 5631, 6389, 5571, 3939, 7434, 7432, 54949, 1635, 525, 2821, 9512, 1351, 112, 2918, 4354, 113, 10190, 30968, 151531, 506, 3251, 128178, 4843, 2617, 9060, 133…	1734	692	15608	1.41781	0.670609	0.0199886	0.280894
GOTERM_BP_ALL	GO:0033108~mitochondrial respiratory chain complex assembly	22	1.06486	0.00021779	4709, 29796, 57001, 4708, 4718, 4729, 4706, 80224, 55572, 4723, 4704, 55744, 51103, 4714, 4702, 4715, 4720, 28958, 4711, 51300, 617, 25813	1734	83	15608	2.38585	0.81997	0.0268493	0.43337
GOTERM_BP_ALL	GO:0015980~energy derivation by oxidation of organic compounds	48	2.32333	0.000354364	9512, 1351, 4709, 29796, 9945, 4708, 4697, 4706, 5160, 4704, 3479, 51103, 2931, 4702, 5213, 89801, 221395, 6390, 2673, 5261, 9377, 6622, 4718, 4729, 4191, 1738, 4190, 4723, 1327, 4714, 4715, 4720, 440567, 4711, 6389, 8802, 57103, 54949, 3667, 1337, 7388, 7386, 3421, 2542, 7385, 4609, 7384, 9016	1734	256	15608	1.68772	0.938582	0.0380095	0.704222
GOTERM_BP_ALL	GO:0072521~purine-containing compound metabolic process	88	4.25944	0.000370877	1351, 9512, 29796, 112, 2918, 113, 4697, 5230, 4354, 3479, 159, 7167, 30968, 539, 506, 3251, 3098, 128178, 5223, 3094, 4843, 55229, 1327, 9060, 5032, 5027, 4830, 1337, 7388, 2987, 7386, 4609, 7385, 7384, 283458, 4709, 3704, 5141, 4708, 4878, 4706, 4704, 51103, 4702, 2931, 3312, 5213, 3356, 9472, 8622, 108, 5563, 10900, 518, 2026, 2979, 516, 9377, 53343, 6622, 4718, 226, 4729, 344901, 1738, 11163,…	1734	549	15608	1.44281	0.946071	0.0386922	0.736922
GOTERM_BP_ALL	GO:0044281~small molecule metabolic process	251	12.1491	0.000485146	113451, 5230, 84274, 3081, 5372, 159, 5635, 3479, 27068, 39, 7167, 1725, 2954, 539, 6611, 5226, 3098, 5223, 23780, 5745, 283310, 3094, 5743, 5646, 55229, 1327, 5644, 79814, 80222, 1592, 51166, 4124, 31, 84890, 4609, 10327, 16, 132789, 284486, 114876, 518, 79621, 2979, 516, 128240, 58478, 226, 522, 5631, 51380, 6389, 3939, 6480, 6482, 56623, 525, 2821, 4351, 112, 113, 4354, 4353, 27165, 2673, 6390…	1734	1860	15608	1.21467	0.978072	0.0466278	0.96293
GOTERM_BP_ALL	GO:0009060~aerobic respiration	17	0.822846	0.000637364	9512, 29796, 4191, 5160, 1738, 4190, 4723, 440567, 6389, 8802, 6390, 1337, 7388, 3421, 7385, 7384, 9016	1734	60	15608	2.55033	0.993388	0.058677	1.26324
GOTERM_MF_ALL	GO:0008137~NADH dehydrogenase (ubiquinone) activity	13	0.629235	0.000977514	4709, 4708, 4697, 4718, 4706, 4729, 4723, 4704, 4714, 4702, 4715, 4720, 4711	1746	40	15694	2.92128	0.850174	0.146313	1.66164
GOTERM_MF_ALL	GO:0050136~NADH dehydrogenase (quinone) activity	13	0.629235	0.000977514	4709, 4708, 4697, 4718, 4706, 4729, 4723, 4704, 4714, 4702, 4715, 4720, 4711	1746	40	15694	2.92128	0.850174	0.146313	1.66164
GOTERM_MF_ALL	GO:0003954~NADH dehydrogenase activity	13	0.629235	0.000977514	4709, 4708, 4697, 4718, 4706, 4729, 4723, 4704, 4714, 4702, 4715, 4720, 4711	1746	40	15694	2.92128	0.850174	0.146313	1.66164
GOTERM_MF_ALL	GO:0016679~oxidoreductase activity, acting on diphenols and related substances as donors	6	0.290416	0.00144801	29796, 1543, 7388, 440567, 7386, 7384	1746	9	15694	5.99236	0.939952	0.194551	2.45211
GOTERM_BP_ALL	GO:0072524~pyridine-containing compound metabolic process	27	1.30687	0.00162323	8514, 5230, 5160, 3479, 5213, 3356, 7167, 5563, 23057, 2026, 128240, 5226, 3098, 128178, 5223, 5743, 226, 4191, 1738, 4190, 5027, 54981, 3939, 2539, 57103, 4609, 2821	1734	128	15608	1.89868	0.999997	0.109755	3.18739
GOTERM_BP_ALL	GO:0006122~mitochondrial electron transport, ubiquinol to cytochrome c	7	0.338819	0.00253161	9512, 29796, 7388, 440567, 7386, 7385, 7384	1734	14	15608	4.50058	1	0.149753	4.92872
GOTERM_BP_ALL	GO:0019362~pyridine nucleotide metabolic process	25	1.21007	0.00297331	8514, 3098, 128178, 5223, 5230, 226, 4191, 1738, 5160, 4190, 3479, 5213, 3356, 5027, 54981, 7167, 2539, 3939, 57103, 5563, 2026, 23057, 2821, 4609, 5226	1734	120	15608	1.87524	1	0.164992	5.76466
GOTERM_BP_ALL	GO:0046496~nicotinamide nucleotide metabolic process	25	1.21007	0.00297331	8514, 3098, 128178, 5223, 5230, 226, 4191, 1738, 5160, 4190, 3479, 5213, 3356, 5027, 54981, 7167, 2539, 3939, 57103, 5563, 2026, 23057, 2821, 4609, 5226	1734	120	15608	1.87524	1	0.164992	5.76466
GOTERM_MF_ALL	GO:0016491~oxidoreductase activity	103	4.98548	0.00347014	29796, 4697, 8418, 5160, 3081, 51170, 201140, 2954, 51635, 25821, 5226, 25979, 5743, 9446, 4191, 9352, 4190, 1589, 1327, 79154, 4835, 1592, 112398, 84890, 3995, 26872, 51022, 1122, 10327, 374875, 9377, 328, 440567, 5053, 522, 6389, 3939, 283985, 83475, 7108, 25912, 260293, 3421, 593, 84816, 1351, 221120, 253982, 154807, 4353, 10954, 645, 6390, 26034, 1346, 80142, 7837, 4843, 2671, 196743, 4259, 7…	1746	708	15694	1.30766	0.998826	0.327597	5.78188
GOTERM_BP_ALL	GO:0006733~oxidoreduction coenzyme metabolic process	27	1.30687	0.00390156	8514, 5230, 84274, 5160, 4704, 3479, 5213, 3356, 7167, 5563, 23057, 2026, 5226, 3098, 128178, 5223, 226, 4191, 1738, 4190, 5027, 54981, 3939, 2539, 57103, 4609, 2821	1734	136	15608	1.78699	1	0.190044	7.49872
GOTERM_BP_ALL	GO:0006096~glycolytic process	16	0.774443	0.00434671	3098, 128178, 5223, 5230, 226, 3479, 5213, 3356, 5027, 7167, 3939, 57103, 5563, 2026, 2821, 4609	1734	65	15608	2.21567	1	0.205583	8.31951
GOTERM_BP_ALL	GO:0006165~nucleoside diphosphate phosphorylation	19	0.919652	0.00442706	283458, 3098, 128178, 5223, 5230, 226, 3479, 5213, 3356, 5027, 7167, 3939, 4830, 57103, 5563, 29922, 2026, 2821, 4609	1734	84	15608	2.03598	1	0.207726	8.46692
GOTERM_BP_ALL	GO:0009185~ribonucleoside diphosphate metabolic process	20	0.968054	0.00474639	3098, 128178, 5223, 53343, 5230, 4354, 226, 3479, 5213, 3356, 5027, 7167, 3939, 57103, 5563, 2026, 9583, 2987, 2821, 4609	1734	91	15608	1.97828	1	0.215884	9.05056
GOTERM_BP_ALL	GO:0006757~ATP generation from ADP	16	0.774443	0.00506062	3098, 128178, 5223, 5230, 226, 3479, 5213, 3356, 5027, 7167, 3939, 57103, 5563, 2026, 2821, 4609	1734	66	15608	2.1821	1	0.223357	9.62143
GOTERM_MF_ALL	GO:0016655~oxidoreductase activity, acting on NAD(P)H, quinone or similar compound as acceptor	14	0.677638	0.00531625	4709, 4708, 4697, 4718, 4729, 4706, 4704, 4723, 4714, 4702, 4715, 4720, 4711, 4835	1746	54	15694	2.33036	0.999968	0.338903	8.72806
GOTERM_BP_ALL	GO:0009132~nucleoside diphosphate metabolic process	23	1.11326	0.00542404	283458, 3098, 128178, 5223, 53343, 4354, 5230, 226, 3479, 5213, 3356, 5027, 7167, 3939, 4830, 57103, 5563, 29922, 2026, 9583, 2987, 2821, 4609	1734	112	15608	1.84845	1	0.231	10.2774
GOTERM_BP_ALL	GO:0009132~nucleoside diphosphate metabolic process	145	7.01839	0.00581452	29796, 5230, 4697, 5160, 159, 5635, 3479, 7167, 539, 887, 5226, 3098, 8398, 5223, 5745, 3094, 4191, 55229, 8733, 4190, 5032, 1327, 1798, 7941, 10908, 5027, 5833, 4830, 4609, 283458, 23583, 10423, 5141, 51103, 3312, 10327, 222236, 284486, 5563, 221395, 108, 10111, 79621, 518, 3795, 27010, 2979, 516, 9377, 53343, 226, 79837, 1113, 440567, 498, 522, 5631, 5571, 6389, 3939, 7434, 7432, 54949, 1635, 5…	1734	1063	15608	1.22781	1	0.235439	10.9772
GOTERM_BP_ALL	GO:0046031~ADP metabolic process	17	0.822846	0.00644788	3098, 128178, 5223, 53343, 5230, 226, 3479, 5213, 3356, 5027, 7167, 3939, 57103, 5563, 2026, 2821, 4609	1734	74	15608	2.06783	1	0.248797	12.1012
GOTERM_MF_ALL	GO:0008121~ubiquinol-cytochrome-c reductase activity	5	0.242014	0.00737157	29796, 7388, 440567, 7386, 7384	1746	8	15694	5.61784	0.999999	0.380416	11.906
GOTERM_MF_ALL	GO:0016681~oxidoreductase activity, acting on diphenols and related substances as donors, cytochrome as acceptor	5	0.242014	0.00737157	29796, 7388, 440567, 7386, 7384	1746	8	15694	5.61784	0.999999	0.380416	11.906
GOTERM_BP_ALL	GO:0009179~purine ribonucleoside diphosphate metabolic process	19	0.919652	0.0082787	3098, 128178, 5223, 53343, 5230, 4354, 226, 3479, 5213, 3356, 5027, 7167, 3939, 57103, 5563, 2026, 2987, 2821, 4609	1734	89	15608	1.92159	1	0.290095	15.2751
GOTERM_BP_ALL	GO:0009135~purine nucleoside diphosphate metabolic process	19	0.919652	0.0082787	3098, 128178, 5223, 53343, 5230, 4354, 226, 3479, 5213, 3356, 5027, 7167, 3939, 57103, 5563, 2026, 2987, 2821, 4609	1734	89	15608	1.92159	1	0.290095	15.2751
GOTERM_BP_ALL	GO:0006090~pyruvate metabolic process	20	0.968054	0.0086017	63826, 3098, 128178, 5223, 5230, 226, 5160, 1738, 3029, 3479, 5213, 3356, 5027, 7167, 3939, 57103, 5563, 2026, 2821, 4609	1734	96	15608	1.87524	1	0.296973	15.8237
GOTERM_BP_ALL	GO:0055114~oxidation-reduction process	128	6.19555	0.00877139	29796, 4697, 5230, 5160, 3081, 3479, 39, 51170, 201140, 7167, 51635, 25821, 5226, 25979, 3098, 5223, 9446, 5743, 4191, 9352, 4190, 1589, 1327, 7941, 79154, 5830, 4835, 1592, 112398, 84890, 4609, 3995, 26872, 51022, 1122, 51103, 10327, 374875, 221395, 9377, 328, 226, 112812, 440567, 5053, 6389, 3939, 283985, 83475, 54949, 7108, 25912, 129293, 260293, 3421, 2821, 593, 84816, 9512, 1351, 221120, 253…	1734	936	15608	1.23093	1	0.298014	16.1105
GOTERM_BP_ALL	GO:0042451~purine nucleoside biosynthetic process	19	0.919652	0.0177582	283458, 3251, 506, 226, 55229, 159, 9060, 498, 522, 5631, 80347, 4830, 30968, 539, 29922, 518, 2987, 516, 4609	1734	96	15608	1.78148	1	0.443041	30.0419
GOTERM_BP_ALL	GO:0046129~purine ribonucleoside biosynthetic process	19	0.919652	0.0177582	283458, 3251, 506, 226, 55229, 159, 9060, 498, 522, 5631, 80347, 4830, 30968, 539, 29922, 518, 2987, 516, 4609	1734	96	15608	1.78148	1	0.443041	30.0419
GOTERM_BP_ALL	GO:1901135~carbohydrate derivative metabolic process	157	7.59923	0.0196154	29796, 5230, 4697, 8534, 5372, 159, 3479, 5635, 50614, 7167, 63917, 539, 5226, 3098, 53947, 5223, 3094, 375790, 55757, 55229, 8733, 5032, 1327, 1798, 57214, 64409, 5027, 4830, 4124, 4609, 283458, 23583, 5141, 64131, 27087, 51103, 3312, 10327, 132789, 51301, 5563, 108, 419, 79621, 518, 3795, 2979, 516, 9377, 53343, 226, 118430, 8372, 1113, 440567, 498, 1118, 522, 5631, 6675, 5571, 6389, 3939, 7434…	1734	1203	15608	1.17471	1	0.462756	32.6327
GOTERM_BP_ALL	GO:0044710~single-organism metabolic process	467	22.6041	0.0210006	113451, 5230, 84274, 3476, 5372, 3479, 159, 27068, 51170, 50614, 63917, 1725, 2954, 539, 537, 5226, 5223, 23780, 55229, 23646, 8733, 1327, 6098, 7480, 79814, 409, 51166, 6778, 84890, 211, 27087, 78986, 132789, 8764, 222236, 374875, 1844, 148252, 284486, 419, 389812, 79621, 518, 2979, 516, 1845, 58478, 328, 226, 5245, 818, 118430, 79837, 1303, 522, 6389, 51380, 6480, 6482, 6487, 525, 2821, 84816, …	1734	3880	15608	1.08339	1	0.470211	34.5055
GOTERM_BP_ALL	GO:0042455~ribonucleoside biosynthetic process	21	1.01646	0.0255245	283458, 3251, 506, 226, 55229, 159, 9060, 498, 10190, 522, 5631, 80347, 4830, 30968, 539, 29922, 518, 2987, 151531, 516, 4609	1734	114	15608	1.65811	1	0.507958	40.2832
GOTERM_BP_ALL	GO:0043648~dicarboxylic acid metabolic process	16	0.774443	0.0350789	57001, 197322, 27165, 2806, 4191, 1738, 4190, 159, 2744, 2805, 6389, 8802, 51166, 6390, 23057, 85300	1734	82	15608	1.75632	1	0.589163	50.9349
GOTERM_BP_ALL	GO:0006099~tricarboxylic acid cycle	8	0.387222	0.0358187	6389, 8802, 6390, 4191, 1738, 5160, 4190, 3421	1734	29	15608	2.48308	1	0.593479	51.6795
GOTERM_MF_ALL	GO:0016651~oxidoreductase activity, acting on NAD(P)H	17	0.822846	0.0688976	4709, 4697, 4708, 4718, 4729, 4706, 1738, 9352, 4704, 4723, 4714, 4702, 4715, 4720, 4711, 4835, 50507	1746	97	15694	1.57531	1	0.800345	70.5673
GOTERM_BP_ALL	GO:0046390~ribose phosphate biosynthetic process	36	1.7425	0.104698	283458, 112, 2918, 113, 4878, 159, 2931, 9472, 108, 30968, 539, 10900, 518, 151531, 2979, 516, 3251, 506, 226, 4843, 344901, 55229, 5032, 9060, 5198, 498, 522, 5631, 80347, 2539, 4830, 7434, 7432, 29922, 2987, 4609	1734	254	15608	1.27575	1	0.858634	88.9773
GOTERM_BP_ALL	GO:0009152~purine ribonucleotide biosynthetic process	34	1.64569	0.105659	283458, 112, 2918, 113, 4878, 159, 2931, 9472, 108, 30968, 539, 10900, 518, 2979, 516, 3251, 506, 226, 4843, 344901, 55229, 5032, 9060, 5198, 498, 522, 5631, 80347, 4830, 7434, 7432, 29922, 2987, 4609	1734	238	15608	1.28588	1	0.859446	89.2107
GOTERM_BP_ALL	GO:1901293~nucleoside phosphate biosynthetic process	42	2.03291	0.108777	283458, 112, 2918, 113, 4878, 6240, 5635, 159, 2931, 9472, 108, 30968, 539, 10900, 518, 23057, 151531, 2979, 516, 506, 3251, 226, 4843, 2617, 344901, 55229, 5032, 5198, 9060, 498, 522, 5631, 80347, 54981, 8802, 4830, 7434, 7432, 1635, 29922, 2987, 4609	1734	304	15608	1.24358	1	0.866022	89.9365
GOTERM_BP_ALL	GO:0016052~carbohydrate catabolic process	23	1.11326	0.111466	3098, 128178, 5223, 5230, 226, 3479, 2931, 4758, 5213, 1118, 3356, 5027, 5571, 7167, 3939, 57103, 5563, 5261, 2026, 2523, 3795, 2821, 4609	1734	151	15608	1.37104	1	0.87058	90.525
GOTERM_BP_ALL	GO:0009260~ribonucleotide biosynthetic process	35	1.69409	0.128294	283458, 112, 2918, 113, 4878, 159, 2931, 9472, 108, 30968, 539, 10900, 518, 151531, 2979, 516, 3251, 506, 226, 4843, 344901, 55229, 5032, 9060, 5198, 498, 522, 5631, 80347, 4830, 7434, 7432, 29922, 2987, 4609	1734	251	15608	1.25514	1	0.891821	93.5285
GOTERM_BP_ALL	GO:0009165~nucleotide biosynthetic process	41	1.98451	0.131074	283458, 112, 2918, 113, 4878, 6240, 5635, 159, 2931, 9472, 108, 30968, 539, 10900, 518, 23057, 151531, 2979, 516, 506, 3251, 226, 2617, 4843, 344901, 55229, 5032, 5198, 9060, 498, 522, 5631, 80347, 54981, 4830, 7434, 7432, 1635, 29922, 2987, 4609	1734	301	15608	1.22607	1	0.896313	93.9279
GOTERM_BP_ALL	GO:0006164~purine nucleotide biosynthetic process	34	1.64569	0.139515	283458, 112, 2918, 113, 4878, 159, 2931, 9472, 108, 30968, 539, 10900, 518, 2979, 516, 3251, 506, 226, 4843, 344901, 55229, 5032, 9060, 5198, 498, 522, 5631, 80347, 4830, 7434, 7432, 29922, 2987, 4609	1734	245	15608	1.24914	1	0.904335	95.0018
GOTERM_BP_ALL	GO:0006732~coenzyme metabolic process	41	1.98451	0.160063	8514, 5230, 84274, 5160, 4704, 3479, 5213, 3356, 284486, 7167, 5563, 23057, 2026, 27010, 5226, 3098, 128178, 5223, 6622, 226, 635, 197322, 4191, 1738, 4190, 55229, 6999, 5027, 80347, 54981, 5571, 2539, 3939, 8802, 51166, 57103, 27249, 31, 79178, 2821, 4609	1734	307	15608	1.20211	1	0.923935	96.9132
GOTERM_BP_ALL	GO:0090407~organophosphate biosynthetic process	69	3.33979	0.200876	112, 2918, 113, 2254, 159, 5635, 7167, 30968, 539, 151531, 506, 3251, 8398, 5745, 5321, 4843, 2617, 8733, 55229, 9060, 5032, 1798, 5833, 4830, 377, 54965, 2987, 4609, 283458, 10423, 4878, 6240, 10327, 2931, 57515, 9472, 2224, 3356, 9677, 8817, 108, 8813, 221395, 10900, 518, 23057, 2979, 27010, 516, 8898, 6622, 226, 344901, 79837, 5198, 51744, 498, 522, 5631, 54981, 80347, 2539, 8802, 7434, 7432, …	1734	554	15608	1.12108	1	0.947241	98.8567
GOTERM_BP_ALL	GO:0072522~purine-containing compound biosynthetic process	34	1.64569	0.204353	283458, 112, 2918, 113, 4878, 159, 2931, 9472, 108, 30968, 539, 10900, 518, 2979, 516, 3251, 506, 226, 4843, 344901, 55229, 5032, 9060, 5198, 498, 522, 5631, 80347, 4830, 7434, 7432, 29922, 2987, 4609	1734	256	15608	1.19547	1	0.948924	98.9519
GOTERM_BP_ALL	GO:1901137~carbohydrate derivative biosynthetic process	89	4.30784	0.238234	4351, 168391, 112, 2918, 113, 8534, 3479, 5372, 159, 10190, 57134, 50614, 23409, 7167, 2673, 30968, 63917, 539, 151531, 506, 3251, 53947, 9956, 2801, 375790, 55757, 4843, 8733, 55229, 9060, 5032, 1798, 57214, 64409, 387923, 4830, 9215, 4124, 54969, 7841, 54965, 2987, 4609, 283458, 63941, 79369, 2131, 9945, 64131, 4878, 6240, 27087, 10327, 2931, 132789, 9472, 51301, 256281, 108, 8813, 419, 10900, …	1734	736	15608	1.08845	1	0.963327	99.5599
GOTERM_BP_ALL	GO:0044711~single-organism biosynthetic process	152	7.35721	0.288984	113451, 5230, 84274, 64801, 5160, 159, 5635, 3479, 51170, 2744, 90993, 27339, 7167, 1725, 2954, 539, 5226, 883, 53947, 8398, 5223, 5745, 9446, 5743, 4191, 55229, 8733, 4190, 476, 5032, 1589, 1798, 79814, 5027, 5833, 4830, 31, 4609, 211, 283458, 3995, 10423, 10327, 5563, 221395, 108, 4948, 518, 2979, 516, 58478, 226, 79837, 112812, 5053, 498, 522, 5631, 5571, 54206, 7434, 283985, 7432, 1635, 7108,…	1734	1302	15608	1.05083	1	0.976967	99.8887
Annotation Cluster 3	Enrichment Score: 3.2524303859948973
Category	Term	Count	%	PValue	Genes	List Total	Pop Hits	Pop Total	Fold Enrichment	Bonferroni	Benjamini	FDR
GOTERM_BP_ALL	GO:0071840~cellular component organization or biogenesis	775	37.5121	4.7041e-08	113451, 126755, 54107, 63923, 3479, 63924, 79803, 221937, 1821, 3485, 29911, 25791, 63917, 10716, 23648, 5361, 8733, 3489, 10093, 5357, 8729, 5358, 8724, 6877, 79090, 10726, 653145, 51499, 25776, 90249, 84290, 22920, 51298, 401505, 327, 328, 79833, 128866, 79837, 917, 322, 57231, 10073, 91133, 529, 525, 85452, 2968, 10744, 527, 55486, 63967, 989, 50855, 27165, 983, 84861, 55272, 2107, 10752, 1006…	1734	6042	15608	1.15457	0.000370238	3.36637e-05	9.37979e-05
GOTERM_BP_ALL	GO:0016043~cellular component organization	754	36.4956	1.3724e-07	113451, 8882, 126755, 54107, 63923, 63924, 3479, 79803, 10899, 221937, 1821, 3485, 63917, 29911, 1725, 25791, 11097, 10716, 27072, 2016, 23648, 5361, 8733, 3489, 57214, 7480, 51160, 10093, 409, 5357, 8729, 5358, 59350, 8314, 8724, 6877, 2021, 79090, 23787, 58495, 10726, 211, 55118, 653145, 826, 55112, 51399, 55111, 51499, 25776, 51393, 90249, 80856, 27289, 84290, 22920, 51298, 1307, 401505, 327, …	1734	5890	15608	1.15227	0.00107977	7.71651e-05	0.000273651
GOTERM_BP_ALL	GO:0006996~organelle organization	485	23.4753	6.72537e-07	8882, 54107, 63924, 3479, 79803, 10899, 29911, 11097, 27072, 51160, 5357, 409, 10093, 5358, 8729, 8314, 8724, 6877, 79090, 10726, 211, 653145, 51399, 55111, 51499, 25776, 80856, 27289, 401505, 328, 226, 27095, 5245, 128866, 79837, 51388, 322, 51187, 57231, 91133, 529, 525, 617, 85452, 374986, 2968, 55486, 527, 10744, 989, 50855, 80086, 55135, 10856, 202018, 26038, 27165, 23558, 983, 844, 51138, 2…	1734	3621	15608	1.20562	0.00528022	0.00029408	0.001341
GOTERM_BP_ALL	GO:0071822~protein complex subunit organization	228	11.0358	6.45015e-05	55744, 9862, 51081, 3925, 1725, 6616, 27072, 23648, 80224, 8733, 3093, 9871, 7480, 10471, 10093, 89848, 92799, 31, 56648, 79090, 4609, 3746, 51399, 3843, 3748, 81565, 163126, 9978, 22920, 11344, 128240, 51298, 1307, 327, 226, 818, 27095, 128866, 3737, 917, 1063, 1303, 9183, 10497, 9185, 617, 2968, 56203, 989, 51534, 26038, 9070, 983, 844, 28973, 30968, 6396, 2107, 3251, 5706, 23542, 5702, 27175, …	1734	1617	15608	1.26918	0.398165	0.0103092	0.128535
GOTERM_BP_ALL	GO:0043933~macromolecular complex subunit organization	311	15.0532	0.000651821	54107, 55744, 9862, 51081, 3925, 1725, 6616, 56341, 27072, 23648, 80224, 8733, 9871, 3093, 7480, 10471, 10093, 89848, 8314, 92799, 6877, 31, 56648, 79090, 4609, 124944, 3746, 51399, 3843, 3748, 55869, 6500, 81565, 163126, 9978, 22920, 51298, 128240, 11344, 1307, 327, 79833, 226, 27095, 818, 5245, 128866, 3737, 51388, 917, 1063, 1303, 53615, 322, 9183, 51187, 10073, 91133, 10497, 9185, 617, 2968, …	1734	2371	15608	1.18067	0.9941	0.0592754	1.29171
GOTERM_BP_ALL	GO:0043623~cellular protein complex assembly	86	4.16263	0.00100463	10152, 56203, 29796, 11151, 55744, 282991, 844, 10920, 3925, 3052, 6616, 79003, 1946, 2801, 80224, 23542, 3093, 27175, 1759, 4747, 10471, 10093, 10576, 5494, 51332, 149371, 89848, 8195, 4088, 54968, 10048, 4709, 9804, 4708, 152138, 4706, 8618, 10273, 4704, 5710, 51103, 3843, 4702, 116841, 9361, 28958, 81565, 2873, 163126, 342184, 6903, 51300, 1175, 147179, 51298, 114548, 11344, 10844, 6810, 6622,…	1734	551	15608	1.4049	0.999634	0.083277	1.98425
GOTERM_BP_ALL	GO:0034622~cellular macromolecular complex assembly	134	6.48596	0.00254848	10152, 29796, 11151, 55744, 282991, 51081, 27339, 51631, 10920, 27335, 3925, 6616, 79003, 80224, 3093, 7480, 10471, 10093, 89848, 149371, 8195, 10421, 79760, 9804, 10273, 51103, 3843, 9361, 2068, 81565, 163126, 25804, 5822, 342184, 9978, 1643, 51300, 114548, 11344, 51298, 6810, 79833, 7114, 8562, 51388, 10419, 1063, 8666, 9372, 51187, 10073, 1639, 10497, 26747, 5433, 617, 2968, 55011, 25813, 5620…	1734	950	15608	1.26964	1	0.149553	4.96077
GOTERM_BP_ALL	GO:0065003~macromolecular complex assembly	216	10.455	0.004854	55744, 9862, 51081, 1725, 3925, 6616, 27072, 23648, 80224, 8733, 3093, 9871, 7480, 10471, 10093, 89848, 92799, 31, 79090, 4609, 3746, 51399, 3843, 3748, 81565, 163126, 9978, 22920, 11344, 128240, 51298, 1307, 79833, 226, 818, 27095, 128866, 3737, 51388, 1063, 917, 51187, 9183, 10073, 10497, 9185, 617, 2968, 56203, 989, 10856, 9070, 983, 844, 30968, 6396, 23020, 3251, 5706, 23542, 5702, 27175, 570…	1734	1646	15608	1.1812	1	0.218954	9.24644
GOTERM_BP_ALL	GO:0006461~protein complex assembly	185	8.9545	0.0055763	10152, 29796, 11151, 55744, 9862, 282991, 2744, 2743, 10920, 1725, 3925, 255022, 885, 50944, 6616, 79003, 27072, 23648, 8543, 80224, 8733, 3093, 9871, 1798, 7480, 8935, 10471, 10093, 5027, 5830, 89848, 149371, 8195, 92799, 31, 79090, 4609, 51024, 286133, 10524, 9804, 3746, 6804, 10273, 51399, 51103, 3843, 3748, 9361, 9223, 2068, 81565, 163126, 342184, 9978, 1643, 27012, 84708, 51300, 22920, 10801…	1734	1392	15608	1.19627	1	0.231711	10.5509
GOTERM_BP_ALL	GO:0070271~protein complex biogenesis	185	8.9545	0.00585622	10152, 29796, 11151, 55744, 9862, 282991, 2744, 2743, 10920, 1725, 3925, 255022, 885, 50944, 6616, 79003, 27072, 23648, 8543, 80224, 8733, 3093, 9871, 1798, 7480, 8935, 10471, 10093, 5027, 5830, 89848, 149371, 8195, 92799, 31, 79090, 4609, 51024, 286133, 10524, 9804, 3746, 6804, 10273, 51399, 51103, 3843, 3748, 9361, 9223, 2068, 81565, 163126, 342184, 9978, 1643, 27012, 84708, 51300, 22920, 10801…	1734	1393	15608	1.19542	1	0.233348	11.0516
GOTERM_BP_ALL	GO:0051128~regulation of cellular component organization	286	13.8432	0.00798493	4208, 3479, 221937, 3485, 3925, 25791, 7162, 65057, 6616, 10716, 171024, 27072, 5361, 3489, 5645, 57214, 51160, 7480, 5357, 409, 10093, 89848, 8314, 114798, 8724, 56648, 2021, 11331, 4609, 23129, 58495, 51499, 51393, 55869, 25906, 81565, 57619, 9978, 23113, 11344, 1307, 226, 5245, 128866, 10490, 79837, 1063, 322, 9183, 10494, 23108, 10497, 2968, 55486, 56203, 84816, 989, 4856, 23237, 55135, 112, …	1734	2260	15608	1.13908	1	0.282625	14.7733
GOTERM_BP_ALL	GO:0022607~cellular component assembly	309	14.9564	0.0372924	4208, 55744, 9862, 51081, 79902, 3925, 1725, 7162, 65057, 6616, 171024, 27072, 23648, 80224, 8733, 9871, 3093, 3852, 51160, 7480, 10471, 5357, 10093, 5358, 89848, 89849, 114798, 3914, 92799, 31, 79090, 4609, 23129, 55559, 3746, 51399, 3843, 3748, 25776, 55722, 92140, 81565, 163126, 9978, 22920, 51298, 128240, 11344, 1307, 117178, 79833, 226, 27095, 818, 128866, 3737, 79837, 51388, 917, 1063, 9183…	1734	2535	15608	1.09718	1	0.603965	53.1311
GOTERM_BP_ALL	GO:0044085~cellular component biogenesis	341	16.5053	0.0432714	4208, 10200, 55744, 9862, 51081, 79902, 3925, 1725, 7162, 56915, 65057, 6616, 171024, 27072, 23648, 80224, 8733, 9871, 3093, 3852, 51160, 7480, 10471, 5357, 10093, 5358, 89848, 89849, 114798, 3914, 92799, 31, 79090, 23129, 4609, 55559, 3746, 51399, 3843, 3748, 115939, 25776, 55722, 92140, 81565, 163126, 9978, 22920, 51298, 128240, 11344, 1307, 117178, 79833, 226, 27095, 90121, 818, 128866, 3737, …	1734	2822	15608	1.08767	1	0.645262	58.6062
GOTERM_BP_ALL	GO:0051259~protein oligomerization	56	2.71055	0.306309	989, 383, 9862, 2744, 23208, 2743, 2193, 30968, 1725, 255022, 885, 3251, 2801, 637, 1798, 309, 1759, 3790, 5830, 5027, 51332, 92799, 31, 3787, 8359, 51024, 286133, 3746, 3508, 6240, 3748, 9361, 5213, 7139, 8799, 10361, 27012, 84708, 30845, 8898, 10801, 128240, 114548, 63826, 340706, 226, 818, 128866, 3737, 5195, 79077, 26747, 129293, 9033, 2547, 88	1734	462	15608	1.09105	1	0.9801	99.9319
Annotation Cluster 4	Enrichment Score: 3.231186478013661
Category	Term	Count	%	PValue	Genes	List Total	Pop Hits	Pop Total	Fold Enrichment	Bonferroni	Benjamini	FDR
GOTERM_CC_ALL	GO:0005743~mitochondrial inner membrane	102	4.93708	3.2984e-11	29796, 4697, 84274, 9556, 55744, 51081, 539, 147407, 60386, 56993, 4191, 1327, 64928, 54927, 11331, 23787, 51023, 7416, 51103, 440574, 9028, 6687, 29088, 518, 51300, 516, 9377, 5245, 440567, 498, 292, 291, 522, 6389, 100287932, 54948, 617, 25813, 55486, 1351, 9512, 26515, 23203, 10245, 84303, 26519, 28973, 23409, 6390, 30968, 3052, 1346, 10440, 506, 5321, 2806, 64976, 64979, 65005, 64978, 51263, …	1840	476	16795	1.95594	3.50949e-08	3.89944e-09	5.25257e-08
GOTERM_BP_ALL	GO:1901564~organonitrogen compound metabolic process	303	14.666	2.26595e-06	113451, 5230, 3081, 55744, 3479, 5635, 159, 27068, 51081, 7167, 2953, 1974, 1725, 2954, 539, 6611, 147407, 5226, 3098, 5223, 3094, 84285, 5743, 5646, 55229, 1327, 5644, 57214, 80222, 79814, 51166, 56648, 84890, 4609, 211, 27087, 10327, 16, 518, 2979, 516, 128240, 112483, 327, 58478, 226, 23621, 51187, 522, 5631, 51380, 6389, 3939, 6482, 6487, 525, 2821, 112, 113, 4354, 27165, 10955, 4758, 28973, …	1734	2142	15608	1.27327	0.0176794	0.000849048	0.00451812
GOTERM_BP_ALL	GO:0032543~mitochondrial translation	32	1.54889	4.05591e-06	51023, 56945, 51067, 51081, 28958, 5188, 28973, 64965, 51253, 55005, 29088, 51258, 51649, 51116, 115416, 51073, 51642, 80222, 116541, 26589, 64928, 64976, 10102, 4528, 64979, 65005, 64978, 10573, 51263, 54948, 116540, 29074	1734	119	15608	2.42048	0.0314239	0.00138722	0.00808702
GOTERM_CC_ALL	GO:0005759~mitochondrial matrix	78	3.77541	4.34982e-06	9512, 23203, 27165, 5160, 27068, 51081, 10295, 2744, 844, 5019, 28973, 23409, 152926, 26073, 506, 2617, 197322, 4191, 80224, 2806, 10531, 80222, 6832, 64928, 64976, 23479, 10102, 64979, 65005, 64978, 51166, 80324, 57128, 51263, 10573, 29074, 10667, 211, 51022, 51023, 318, 56945, 4706, 4704, 3029, 51067, 7416, 9093, 9361, 284486, 64965, 51253, 51258, 29088, 5303, 128240, 5428, 53343, 57001, 1738, …	1840	422	16795	1.68711	0.00461752	0.000171401	0.00692669
GOTERM_BP_ALL	GO:0022411~cellular component disassembly	87	4.21104	8.53403e-06	56203, 63967, 51534, 10193, 51081, 79902, 23710, 983, 28973, 3925, 11097, 10300, 2107, 2191, 10133, 10134, 2801, 11140, 5645, 5644, 54463, 1855, 28985, 9821, 1514, 8729, 51332, 64928, 64976, 24144, 149371, 64979, 65005, 57026, 6304, 64978, 3914, 5650, 10573, 51263, 56648, 2021, 29074, 51024, 57154, 51023, 56945, 826, 3312, 26100, 11034, 8815, 81565, 89927, 64965, 23192, 51253, 10634, 29088, 51258…	1734	488	15608	1.60471	0.0649733	0.00231388	0.0170151
GOTERM_BP_ALL	GO:0006414~translational elongation	33	1.59729	1.70476e-05	51023, 56945, 1938, 16, 51081, 28973, 64965, 55272, 51253, 29088, 51258, 22849, 51649, 51073, 3376, 51642, 116541, 26589, 64928, 64976, 10102, 79693, 64979, 65005, 64978, 10573, 51263, 54948, 116540, 56648, 29074, 80755, 6193	1734	133	15608	2.23337	0.125585	0.00352534	0.0339867
GOTERM_BP_ALL	GO:0006415~translational termination	26	1.25847	3.39437e-05	51023, 56945, 51081, 28973, 64965, 51253, 51258, 29088, 2107, 327, 51649, 51073, 51642, 116541, 26589, 64928, 64976, 65005, 64979, 64978, 51263, 10573, 54948, 116540, 56648, 29074	1734	96	15608	2.43781	0.234487	0.00649611	0.0676607
GOTERM_BP_ALL	GO:0070125~mitochondrial translational elongation	24	1.16167	3.58728e-05	51023, 56945, 51649, 51081, 51073, 51642, 116541, 26589, 28973, 64928, 64976, 10102, 64979, 65005, 64978, 64965, 51263, 10573, 54948, 116540, 51253, 29088, 29074, 51258	1734	85	15608	2.5415	0.246025	0.00670116	0.0715047
GOTERM_CC_ALL	GO:0000313~organellar ribosome	23	1.11326	4.01199e-05	51023, 56945, 51116, 51081, 51073, 51642, 116541, 26589, 28973, 64928, 64976, 64979, 65005, 64978, 64965, 51263, 10573, 54948, 116540, 51253, 29088, 51258, 29074	1840	81	16795	2.59182	0.0417901	0.00121893	0.0638702
GOTERM_CC_ALL	GO:0005761~mitochondrial ribosome	23	1.11326	4.01199e-05	51023, 56945, 51116, 51081, 51073, 51642, 116541, 26589, 28973, 64928, 64976, 64979, 65005, 64978, 64965, 51263, 10573, 54948, 116540, 51253, 29088, 51258, 29074	1840	81	16795	2.59182	0.0417901	0.00121893	0.0638702
GOTERM_BP_ALL	GO:0043624~cellular protein complex disassembly	41	1.98451	5.34844e-05	56203, 51023, 56945, 3312, 51081, 11034, 89927, 28973, 64965, 3925, 51253, 10634, 10300, 29088, 51258, 2107, 6588, 11344, 57159, 327, 51649, 5195, 51073, 51642, 116541, 26589, 51332, 64928, 64976, 64979, 65005, 57026, 64978, 54948, 10573, 51263, 56648, 116540, 29074, 88, 2039	1734	191	15608	1.93218	0.343636	0.00931282	0.106592
GOTERM_BP_ALL	GO:0032984~macromolecular complex disassembly	50	2.42014	0.000104621	56203, 51023, 56945, 51534, 3312, 51081, 11034, 28973, 89927, 64965, 3925, 51253, 10634, 10300, 29088, 51258, 51510, 2107, 6588, 11344, 57159, 53918, 327, 8562, 51649, 5195, 3159, 1855, 51073, 28985, 51642, 116541, 26589, 51332, 64928, 64976, 24144, 4528, 64979, 65005, 57026, 64978, 54948, 10573, 51263, 116540, 56648, 29074, 88, 2039	1734	257	15608	1.7512	0.561161	0.0157141	0.208404
GOTERM_BP_ALL	GO:0070126~mitochondrial translational termination	23	1.11326	0.000130844	51023, 56945, 51649, 51081, 51073, 51642, 116541, 26589, 28973, 64928, 64976, 64979, 65005, 64978, 64965, 51263, 10573, 54948, 116540, 51253, 29088, 51258, 29074	1734	86	15608	2.40729	0.643017	0.0188945	0.260574
GOTERM_CC_ALL	GO:0005762~mitochondrial large ribosomal subunit	15	0.726041	0.000446459	51073, 116541, 26589, 64928, 65005, 64979, 64978, 51263, 10573, 54948, 116540, 51253, 29088, 51258, 29074	1840	48	16795	2.85241	0.378201	0.0107405	0.708605
GOTERM_CC_ALL	GO:0000315~organellar large ribosomal subunit	15	0.726041	0.000446459	51073, 116541, 26589, 64928, 65005, 64979, 64978, 51263, 10573, 54948, 116540, 51253, 29088, 51258, 29074	1840	48	16795	2.85241	0.378201	0.0107405	0.708605
GOTERM_CC_ALL	GO:0005840~ribosome	44	2.12972	0.000933593	51023, 56945, 1938, 6189, 55744, 51081, 23173, 8260, 28973, 90441, 64965, 55272, 51253, 51258, 29088, 83694, 134218, 4809, 6730, 6622, 328, 8562, 51649, 51116, 51073, 51642, 28985, 51187, 6196, 116541, 26589, 64928, 64976, 64979, 65005, 64978, 54948, 10573, 1654, 51263, 26747, 116540, 29074, 6193	1840	242	16795	1.65958	0.629835	0.01759	1.4764
GOTERM_BP_ALL	GO:0043241~protein complex disassembly	45	2.17812	0.00102618	56203, 51023, 56945, 51534, 3312, 51081, 11034, 89927, 28973, 64965, 3925, 51253, 10634, 10300, 29088, 51258, 51510, 2107, 6588, 11344, 57159, 327, 5195, 51649, 3159, 1855, 51073, 51642, 116541, 26589, 64928, 51332, 64976, 64979, 65005, 57026, 64978, 54948, 10573, 51263, 56648, 116540, 29074, 88, 2039	1734	247	15608	1.63989	0.999691	0.0841021	2.0264
GOTERM_BP_ALL	GO:0043043~peptide biosynthetic process	98	4.74347	0.00113534	5436, 9343, 55744, 27068, 51081, 1974, 27335, 1725, 147407, 60386, 84285, 80222, 64928, 79693, 56648, 79017, 1613, 51023, 6301, 6189, 3029, 16, 55005, 29088, 4809, 8565, 327, 8562, 51116, 8666, 292, 291, 51187, 10289, 54948, 5433, 1938, 8575, 2193, 28973, 55272, 56478, 2107, 22849, 2617, 342977, 55095, 833, 28985, 1653, 10102, 64976, 64979, 65005, 64978, 51263, 1654, 10573, 4088, 29074, 5122, 619…	1734	646	15608	1.3655	0.999869	0.089837	2.23966
GOTERM_CC_ALL	GO:0030529~intracellular ribonucleoprotein complex	111	5.3727	0.00123581	5436, 9343, 55744, 10992, 10799, 51081, 27339, 51631, 90441, 27335, 84944, 4116, 7884, 64928, 406, 10421, 51023, 9908, 6189, 3312, 25804, 5822, 29088, 83694, 79622, 4809, 8568, 328, 8562, 51116, 51388, 8666, 51187, 22913, 10286, 1780, 54948, 26747, 5433, 55011, 83443, 55135, 10248, 7846, 1938, 54456, 92856, 23173, 8260, 54663, 28973, 84967, 55272, 56478, 81, 10445, 6730, 22849, 23020, 342977, 631…	1840	759	16795	1.33488	0.731717	0.0216899	1.94993
GOTERM_CC_ALL	GO:1990904~ribonucleoprotein complex	111	5.3727	0.00127757	5436, 9343, 55744, 10992, 10799, 51081, 27339, 51631, 90441, 27335, 84944, 4116, 7884, 64928, 406, 10421, 51023, 9908, 6189, 3312, 25804, 5822, 29088, 83694, 79622, 4809, 8568, 328, 8562, 51116, 51388, 8666, 51187, 22913, 10286, 1780, 54948, 26747, 5433, 55011, 83443, 55135, 10248, 7846, 1938, 54456, 92856, 23173, 8260, 54663, 28973, 84967, 55272, 56478, 81, 10445, 6730, 22849, 23020, 342977, 631…	1840	760	16795	1.33313	0.743391	0.0220516	2.0152
GOTERM_BP_ALL	GO:0006412~translation	94	4.54985	0.00155079	5436, 9343, 1938, 55744, 27068, 8575, 51081, 2193, 28973, 1974, 27335, 1725, 55272, 56478, 147407, 2107, 60386, 22849, 84285, 2617, 342977, 55095, 833, 28985, 80222, 1653, 64928, 64976, 10102, 79693, 64979, 65005, 64978, 51263, 1654, 10573, 56648, 4088, 29074, 1613, 6193, 10667, 9016, 51023, 6301, 56945, 3508, 5187, 6189, 51067, 253314, 16, 28958, 115286, 5188, 64965, 8890, 51253, 8892, 55005, 29…	1734	621	15608	1.36249	0.999995	0.108864	3.04723
GOTERM_BP_ALL	GO:1901566~organonitrogen compound biosynthetic process	183	8.8577	0.00165344	5436, 113451, 9343, 8534, 55744, 159, 27068, 51081, 2744, 1974, 27335, 1725, 2954, 539, 6611, 147407, 60386, 883, 8398, 53947, 84285, 375790, 9446, 55229, 5032, 57214, 79814, 80222, 5027, 64928, 79693, 4830, 56648, 79017, 1613, 4609, 211, 283458, 51023, 64131, 6301, 27087, 6189, 3029, 10327, 16, 4947, 108, 55005, 29088, 518, 27010, 2979, 516, 4809, 8565, 327, 58478, 226, 8562, 51116, 5053, 8666, …	1734	1338	15608	1.2311	0.999998	0.110733	3.24579
GOTERM_BP_ALL	GO:0043604~amide biosynthetic process	104	5.03388	0.00302112	5436, 9343, 55744, 27068, 51081, 1974, 27335, 1725, 147407, 60386, 8398, 84285, 80222, 5027, 64928, 79693, 56648, 79017, 1613, 51023, 6301, 6189, 3029, 16, 55005, 29088, 4809, 8565, 327, 8562, 51116, 8666, 292, 291, 51187, 10289, 54948, 6482, 5433, 6487, 1938, 383, 253782, 8575, 2193, 28973, 55272, 56478, 2107, 22849, 2617, 342977, 55095, 833, 28985, 1653, 64976, 10102, 64979, 65005, 64978, 51263…	1734	714	15608	1.31109	1	0.166248	5.85473
GOTERM_MF_ALL	GO:0003723~RNA binding	212	10.2614	0.00363617	4208, 10200, 27067, 55744, 23518, 10992, 51081, 51377, 1974, 11097, 56915, 284677, 65244, 55854, 84284, 280636, 84285, 56919, 4116, 80222, 133522, 7884, 23264, 56648, 11333, 51493, 23536, 3843, 16, 92140, 1995, 1996, 84881, 11344, 4236, 327, 328, 226, 51388, 10073, 22913, 25917, 6100, 9188, 10248, 55135, 7791, 92856, 84967, 55272, 4150, 81, 2107, 10445, 10656, 705, 23020, 301, 342977, 5700, 833, …	1746	1600	15694	1.19098	0.99915	0.324846	6.05046
GOTERM_CC_ALL	GO:0044391~ribosomal subunit	30	1.45208	0.0215329	51023, 56945, 6189, 55744, 51081, 28973, 90441, 64965, 55272, 51253, 29088, 51258, 4809, 51116, 51073, 28985, 51187, 116541, 26589, 64928, 64979, 65005, 64978, 1654, 10573, 51263, 54948, 116540, 29074, 6193	1840	180	16795	1.52129	1	0.214365	29.2947
GOTERM_BP_ALL	GO:0043603~cellular amide metabolic process	127	6.14714	0.0239634	5436, 9343, 55744, 27068, 51081, 2953, 1974, 27335, 1725, 2954, 147407, 60386, 8398, 5223, 84285, 9446, 5743, 4116, 80222, 5027, 64928, 79693, 56648, 79017, 1613, 51022, 51023, 51204, 6301, 6189, 3029, 16, 55005, 29088, 128240, 4809, 8565, 327, 8562, 51116, 8666, 23621, 292, 291, 10289, 51187, 54948, 6482, 5433, 6487, 1938, 383, 8575, 253782, 4758, 23173, 2193, 28973, 55272, 56478, 2107, 22849, 7…	1734	960	15608	1.19078	1	0.498074	38.3464
GOTERM_BP_ALL	GO:0006518~peptide metabolic process	106	5.13069	0.0266841	5436, 9343, 55744, 27068, 51081, 2953, 1974, 27335, 2954, 1725, 147407, 60386, 84285, 9446, 80222, 64928, 79693, 56648, 79017, 1613, 51022, 51023, 6301, 6189, 3029, 16, 55005, 29088, 4809, 8565, 327, 8562, 51116, 8666, 23621, 292, 291, 51187, 10289, 54948, 5433, 1938, 8575, 2193, 28973, 55272, 56478, 2107, 22849, 78997, 2617, 342977, 55095, 833, 28985, 1653, 64976, 10102, 64979, 65005, 64978, 512…	1734	790	15608	1.20775	1	0.515282	41.6843
GOTERM_CC_ALL	GO:0015934~large ribosomal subunit	19	0.919652	0.0614957	55744, 51073, 116541, 51187, 26589, 64928, 64979, 65005, 90441, 64978, 51263, 10573, 54948, 116540, 51253, 29088, 29074, 51258, 4809	1840	112	16795	1.54845	1	0.405158	63.6036
GOTERM_MF_ALL	GO:0044822~poly(A) RNA binding	148	7.1636	0.0657288	9343, 11151, 27067, 115098, 23518, 10992, 51081, 51377, 51631, 90441, 1974, 51637, 11097, 81627, 25821, 284677, 65244, 55854, 84284, 280636, 56919, 4191, 4116, 7884, 23264, 64928, 4830, 11333, 51493, 9908, 6189, 3843, 3312, 92140, 1996, 25804, 5822, 26995, 29088, 84881, 11344, 4809, 8568, 4236, 8565, 327, 8563, 328, 226, 7114, 8562, 22864, 79033, 51388, 3326, 8666, 498, 292, 10289, 22913, 2287, 5…	1746	1176	15694	1.13121	1	0.78829	68.8031
GOTERM_MF_ALL	GO:0003735~structural constituent of ribosome	30	1.45208	0.128833	51023, 56945, 6189, 55744, 51081, 115286, 28973, 64965, 55272, 51253, 29088, 51258, 147407, 60386, 51649, 51116, 51073, 292, 291, 51187, 26589, 64928, 64979, 65005, 10573, 51263, 54948, 29074, 6193, 9016	1746	210	15694	1.28408	1	0.872453	90.5864
GOTERM_CC_ALL	GO:0000314~organellar small ribosomal subunit	6	0.290416	0.131042	28973, 51023, 64965, 56945, 51116, 51081	1840	25	16795	2.19065	1	0.602487	89.3197
GOTERM_CC_ALL	GO:0005763~mitochondrial small ribosomal subunit	6	0.290416	0.131042	28973, 51023, 64965, 56945, 51116, 51081	1840	25	16795	2.19065	1	0.602487	89.3197
GOTERM_BP_ALL	GO:0006396~RNA processing	107	5.17909	0.192279	5436, 5437, 5434, 8882, 9343, 10200, 10992, 10799, 27339, 51631, 51637, 81627, 56915, 25821, 54623, 348180, 56919, 4116, 7884, 167153, 79693, 54033, 51493, 10421, 79760, 23536, 6301, 6189, 16, 3312, 115939, 2068, 1996, 25804, 5822, 26995, 79622, 84881, 84321, 4809, 8568, 8563, 79833, 79033, 90121, 10419, 10073, 25917, 22913, 10286, 26747, 5431, 6100, 5433, 9188, 2968, 55011, 83443, 10248, 6829, 5…	1734	880	15608	1.09446	1	0.944603	98.5847
GOTERM_CC_ALL	GO:0015935~small ribosomal subunit	11	0.53243	0.219505	28973, 51023, 64965, 56945, 1654, 55272, 6189, 51116, 51081, 6193, 28985	1840	69	16795	1.45514	1	0.730687	98.0679
Annotation Cluster 5	Enrichment Score: 2.8732665154340458
Category	Term	Count	%	PValue	Genes	List Total	Pop Hits	Pop Total	Fold Enrichment	Bonferroni	Benjamini	FDR
GOTERM_BP_ALL	GO:0006283~transcription-coupled nucleotide-excision repair	21	1.01646	6.12875e-05	5436, 2067, 5437, 5434, 8533, 50813, 5982, 7507, 10987, 2068, 51138, 2873, 27339, 10920, 8451, 5431, 9978, 5433, 6118, 10450, 2968	1734	71	15608	2.66231	0.382743	0.0100011	0.122134
GOTERM_BP_ALL	GO:0000715~nucleotide-excision repair, DNA damage recognition	10	0.484027	0.000323937	51138, 2873, 10920, 8533, 50813, 8451, 9978, 1643, 7507, 10987	1734	22	15608	4.09143	0.921953	0.0357792	0.64394
GOTERM_BP_ALL	GO:0006289~nucleotide-excision repair	26	1.25847	0.000353666	5436, 5437, 5434, 8533, 2068, 51138, 2873, 27339, 10920, 1643, 9978, 5886, 6118, 2067, 50813, 5982, 10987, 7507, 3981, 4913, 54778, 8451, 5431, 5433, 10450, 2968	1734	110	15608	2.12755	0.938243	0.0384599	0.702839
GOTERM_CC_ALL	GO:0008180~COP9 signalosome	12	0.580833	0.000515922	51138, 9840, 2873, 387357, 10920, 8533, 50813, 30968, 3326, 498, 10987, 8655	1840	33	16795	3.31917	0.422521	0.011374	0.818431
GOTERM_BP_ALL	GO:0010388~cullin deneddylation	6	0.290416	0.00143864	51138, 2873, 10920, 8533, 50813, 10987	1734	9	15608	6.00077	0.999988	0.107145	2.82984
GOTERM_BP_ALL	GO:0000338~protein deneddylation	6	0.290416	0.00261485	51138, 2873, 10920, 8533, 50813, 10987	1734	10	15608	5.40069	1	0.147665	5.0868
GOTERM_BP_ALL	GO:0070646~protein modification by small protein removal	15	0.726041	0.565883	10869, 8533, 3300, 50813, 55432, 51377, 10987, 9929, 51138, 2873, 8314, 29086, 10920, 25862, 57478	1734	128	15608	1.05482	1	0.998247	100
Annotation Cluster 6	Enrichment Score: 2.585366209486694
Category	Term	Count	%	PValue	Genes	List Total	Pop Hits	Pop Total	Fold Enrichment	Bonferroni	Benjamini	FDR
GOTERM_MF_ALL	GO:0008565~protein transporter activity	26	1.25847	4.19607e-05	1434, 9804, 10245, 51699, 23480, 3843, 23633, 26519, 8615, 8905, 11097, 56478, 10440, 1175, 1174, 401505, 84134, 56993, 7037, 9270, 5901, 10073, 29928, 100287932, 7095, 51501	1746	97	15694	2.4093	0.0782188	0.0267839	0.0718673
GOTERM_MF_ALL	GO:0008320~protein transmembrane transporter activity	10	0.484027	0.000135978	56993, 84134, 29928, 100287932, 9804, 7037, 10245, 23480, 10440, 5901	1746	20	15694	4.49427	0.231988	0.0638576	0.232716
GOTERM_MF_ALL	GO:0022884~macromolecule transmembrane transporter activity	10	0.484027	0.000485171	56993, 84134, 29928, 100287932, 9804, 7037, 10245, 23480, 10440, 5901	1746	23	15694	3.90806	0.610131	0.125903	0.828003
GOTERM_MF_ALL	GO:0015266~protein channel activity	7	0.338819	0.0005271	56993, 84134, 29928, 100287932, 9804, 10245, 10440	1746	11	15694	5.71998	0.640618	0.120077	0.899255
GOTERM_CC_ALL	GO:0032592~integral component of mitochondrial membrane	16	0.774443	0.000624068	51024, 56993, 9804, 637, 10245, 55744, 440574, 84303, 51566, 28958, 6687, 54927, 100287932, 5498, 54968, 10440	1840	55	16795	2.65534	0.485323	0.0129394	0.98919
GOTERM_BP_ALL	GO:0071806~protein transmembrane transport	17	0.822846	0.000637364	56993, 84134, 9804, 10245, 5195, 23480, 9847, 3312, 6253, 5901, 26519, 5830, 29928, 100287932, 130617, 10440, 25813	1734	60	15608	2.55033	0.993388	0.058677	1.26324
GOTERM_CC_ALL	GO:0098573~intrinsic component of mitochondrial membrane	16	0.774443	0.000767318	51024, 56993, 9804, 637, 10245, 55744, 440574, 84303, 51566, 28958, 6687, 54927, 100287932, 5498, 54968, 10440	1840	56	16795	2.60792	0.55813	0.0147401	1.21495
GOTERM_BP_ALL	GO:1990542~mitochondrial transmembrane transport	18	0.871249	0.000973274	56993, 506, 84134, 9804, 10245, 26519, 498, 522, 29928, 100287932, 5563, 31, 30968, 539, 10440, 518, 516, 25813	1734	68	15608	2.38266	0.999531	0.0825227	1.92289
GOTERM_MF_ALL	GO:0015450~P-P-bond-hydrolysis-driven protein transmembrane transporter activity	6	0.290416	0.00144801	100287932, 9804, 7037, 10245, 23480, 10440	1746	9	15694	5.99236	0.939952	0.194551	2.45211
GOTERM_BP_ALL	GO:0065002~intracellular protein transmembrane transport	14	0.677638	0.00371214	56993, 84134, 9804, 10245, 5195, 9847, 6253, 26519, 5830, 29928, 100287932, 130617, 10440, 25813	1734	52	15608	2.42339	1	0.186307	7.14735
GOTERM_BP_ALL	GO:0006626~protein targeting to mitochondrion	26	1.25847	0.0120691	51024, 26515, 23203, 9804, 10245, 27165, 2931, 27429, 26519, 23409, 10651, 10440, 401505, 84134, 56993, 10055, 637, 9277, 5695, 29928, 100287932, 55823, 8314, 55294, 11128, 25813	1734	141	15608	1.65979	1	0.362932	21.5036
GOTERM_BP_ALL	GO:0044743~intracellular protein transmembrane import	11	0.53243	0.0172649	56993, 84134, 5830, 29928, 100287932, 9804, 10245, 5195, 10440, 26519, 25813	1734	43	15608	2.30262	1	0.439241	29.3379
GOTERM_BP_ALL	GO:0030150~protein import into mitochondrial matrix	6	0.290416	0.0257087	56993, 84134, 100287932, 9804, 10245, 10440	1734	16	15608	3.37543	1	0.508077	40.5079
GOTERM_CC_ALL	GO:0098799~outer mitochondrial membrane protein complex	5	0.242014	0.0345037	56993, 84134, 401505, 9804, 25813	1840	12	16795	3.80322	1	0.290187	42.8311
GOTERM_CC_ALL	GO:0005744~mitochondrial inner membrane presequence translocase complex	4	0.193611	0.0874187	100287932, 10245, 10440, 26519	1840	10	16795	3.65109	1	0.486581	76.7009
GOTERM_BP_ALL	GO:0090151~establishment of protein localization to mitochondrial membrane	4	0.193611	0.114401	56993, 29928, 26519, 25813	1734	11	15608	3.27315	1	0.875519	91.1298
Annotation Cluster 7	Enrichment Score: 2.556562632216682
Category	Term	Count	%	PValue	Genes	List Total	Pop Hits	Pop Total	Fold Enrichment	Bonferroni	Benjamini	FDR
GOTERM_CC_ALL	GO:0044456~synapse part	103	4.98548	3.99269e-06	4208, 8224, 2743, 160622, 286, 1821, 54910, 885, 50944, 203190, 6616, 415117, 22883, 476, 273, 409, 5027, 9743, 10874, 5413, 6804, 51399, 7416, 9228, 6809, 3748, 3312, 1128, 2785, 81565, 1131, 23017, 5428, 6810, 818, 10490, 9899, 3737, 321, 322, 80059, 10497, 26747, 9177, 26059, 88, 23237, 2918, 22930, 23208, 10505, 9201, 51138, 57586, 8777, 577, 79953, 22849, 2903, 2892, 23542, 7781, 7976, 1855,…	1840	601	16795	1.56432	0.00423922	0.00016338	0.00635802
GOTERM_CC_ALL	GO:0045202~synapse	121	5.85673	7.45867e-06	4208, 8224, 2743, 160622, 286, 1821, 54910, 885, 29993, 50944, 203190, 6616, 415117, 375790, 22883, 476, 273, 409, 5027, 9743, 89848, 83660, 10874, 6804, 5413, 51399, 7416, 9228, 6809, 3748, 3312, 1128, 2785, 81565, 1131, 23017, 5428, 6810, 818, 10490, 9899, 3737, 321, 322, 118427, 80059, 10497, 26747, 1838, 9177, 26059, 88, 23237, 2918, 22930, 25924, 10505, 23208, 9201, 51138, 140689, 3775, 5758…	1840	744	16795	1.48448	0.00790465	0.00028339	0.011877
GOTERM_CC_ALL	GO:0097458~neuron part	187	9.05131	7.87298e-05	8224, 113451, 8882, 55238, 11151, 8120, 5372, 282991, 1393, 388939, 23710, 10540, 2743, 5368, 286, 1821, 3925, 54910, 25791, 885, 29993, 50944, 6616, 203190, 30818, 9638, 9637, 415117, 5743, 22883, 5176, 476, 24, 273, 6691, 409, 5027, 149371, 9743, 8195, 3350, 2021, 547, 6010, 51022, 55118, 6751, 57154, 3746, 10874, 6804, 5413, 51399, 9228, 6809, 7416, 3312, 3748, 1128, 51393, 2785, 222236, 6687,…	1840	1307	16795	1.30595	0.0803589	0.00226154	0.1253
GOTERM_CC_ALL	GO:0043005~neuron projection	139	6.72798	0.000334391	113451, 8882, 55238, 11151, 8120, 1393, 282991, 23710, 10540, 2743, 286, 5368, 1821, 3925, 25791, 885, 29993, 50944, 203190, 6616, 30818, 9638, 9637, 5743, 5176, 409, 6691, 9743, 149371, 3350, 547, 51022, 55118, 6751, 57154, 3746, 10874, 6804, 5413, 51399, 6809, 3748, 1128, 51393, 2785, 81565, 90249, 6687, 25804, 10947, 1131, 57616, 108, 3798, 11344, 5428, 6810, 9899, 3737, 5058, 23621, 322, 5723…	1840	954	16795	1.32993	0.299424	0.00824148	0.531179
GOTERM_CC_ALL	GO:0030424~axon	69	3.33979	0.000472511	113451, 4856, 8882, 11151, 55238, 8120, 6324, 282991, 1393, 23208, 5368, 286, 10300, 84628, 885, 29993, 30818, 9638, 9637, 2617, 5176, 7976, 1855, 1759, 4747, 2805, 10371, 10439, 9114, 23413, 547, 26047, 2566, 134, 8514, 57463, 57154, 10874, 5413, 3508, 6809, 3748, 1128, 1496, 51393, 1808, 3356, 81565, 6687, 4900, 1131, 10947, 3756, 85300, 8898, 1174, 5428, 6622, 4137, 3737, 5058, 23621, 322, 102…	1840	416	16795	1.51397	0.395208	0.0108724	0.749809
GOTERM_CC_ALL	GO:0098794~postsynapse	63	3.04937	0.000492817	4208, 8224, 23237, 22930, 160622, 2743, 23208, 10505, 9201, 286, 1821, 8777, 54910, 50944, 577, 79953, 22849, 2903, 22883, 2892, 23542, 476, 1855, 28988, 409, 9743, 23413, 57497, 2566, 3706, 134, 8514, 25945, 2030, 55450, 9228, 2931, 9093, 1128, 1496, 3761, 3908, 2785, 4900, 1131, 23017, 25843, 9478, 339451, 8898, 6810, 6622, 4137, 818, 64101, 322, 1020, 200933, 80059, 9177, 9463, 88, 2039	1840	372	16795	1.54582	0.408141	0.0110973	0.781913
GOTERM_CC_ALL	GO:0044463~cell projection part	135	6.53437	0.000601772	192668, 8882, 8120, 57576, 1393, 282991, 23710, 10540, 286, 5368, 25791, 885, 29993, 50944, 6616, 30818, 3098, 5745, 5176, 10533, 3093, 24, 5172, 26256, 409, 9743, 149371, 8195, 57026, 4830, 547, 200373, 6010, 55118, 5141, 3746, 10874, 5413, 55112, 6809, 3748, 1128, 25776, 51393, 8655, 222236, 81565, 90249, 6687, 10947, 1131, 57616, 3798, 2979, 22920, 10801, 11344, 117178, 5428, 6810, 59338, 5567…	1840	935	16795	1.31791	0.47296	0.0127279	0.954007
GOTERM_CC_ALL	GO:0099572~postsynaptic specialization	36	1.7425	0.000637446	134, 8514, 8224, 23237, 55450, 9228, 1496, 1128, 23208, 2785, 9201, 4900, 1821, 8777, 54910, 9478, 339451, 50944, 8898, 79953, 22849, 2903, 4137, 818, 22883, 23542, 476, 1855, 28988, 409, 1020, 200933, 9743, 23413, 9463, 2039	1840	182	16795	1.80548	0.492601	0.0129625	1.01029
GOTERM_CC_ALL	GO:0014069~postsynaptic density	36	1.7425	0.000637446	134, 8514, 8224, 23237, 55450, 9228, 1496, 1128, 23208, 2785, 9201, 4900, 1821, 8777, 54910, 9478, 339451, 50944, 8898, 79953, 22849, 2903, 4137, 818, 22883, 23542, 476, 1855, 28988, 409, 1020, 200933, 9743, 23413, 9463, 2039	1840	182	16795	1.80548	0.492601	0.0129625	1.01029
GOTERM_CC_ALL	GO:0060076~excitatory synapse	37	1.7909	0.00116687	134, 8514, 8224, 23237, 55450, 9228, 1496, 1128, 23208, 2785, 9201, 4900, 1821, 8777, 54910, 9478, 339451, 50944, 8898, 79953, 22849, 2903, 4137, 818, 22883, 23542, 476, 64101, 1855, 28988, 409, 1020, 200933, 9743, 23413, 9463, 2039	1840	195	16795	1.73193	0.711273	0.0211907	1.8421
GOTERM_CC_ALL	GO:0097060~synaptic membrane	46	2.22652	0.00360553	134, 25945, 23237, 2918, 55450, 9228, 6809, 3748, 9093, 1128, 3761, 23208, 2743, 10505, 160622, 286, 1821, 1131, 8777, 23017, 54910, 3756, 9478, 339451, 6616, 50944, 8898, 79953, 22849, 2903, 22883, 2892, 3737, 64101, 322, 409, 1020, 200933, 9743, 80059, 23413, 57497, 9177, 2566, 9463, 26059	1840	274	16795	1.53239	0.978575	0.0549504	5.58973
GOTERM_CC_ALL	GO:0045211~postsynaptic membrane	37	1.7909	0.00428852	134, 25945, 23237, 55450, 9228, 9093, 3761, 1128, 2743, 10505, 160622, 286, 1821, 1131, 8777, 23017, 54910, 9478, 339451, 50944, 79953, 22849, 2903, 22883, 2892, 64101, 322, 409, 1020, 200933, 9743, 80059, 23413, 57497, 9177, 2566, 9463	1840	210	16795	1.60822	0.989671	0.0641242	6.61504
GOTERM_CC_ALL	GO:0098590~plasma membrane region	122	5.90513	0.014504	192668, 57576, 54716, 23710, 2743, 160622, 286, 1821, 3485, 54910, 29993, 50944, 6616, 5745, 5743, 22883, 476, 24, 5172, 479, 409, 9743, 57026, 4830, 6010, 5141, 3746, 9228, 6809, 3748, 10327, 1128, 92140, 222236, 90249, 57619, 1131, 23017, 2979, 4233, 22920, 55107, 6810, 59338, 3737, 5058, 3326, 11021, 322, 3937, 80059, 9033, 529, 9177, 525, 26059, 2821, 989, 114569, 23237, 2918, 10505, 23208, 2…	1840	913	16795	1.21969	1	0.167136	20.7578
GOTERM_CC_ALL	GO:0030425~dendrite	66	3.19458	0.0189612	113451, 4856, 23237, 1393, 23710, 23208, 2743, 5368, 1821, 3775, 8777, 885, 50944, 10445, 10752, 30818, 79953, 22849, 9638, 7976, 1855, 28988, 409, 57125, 10371, 9743, 3350, 23413, 26047, 3706, 134, 51022, 57463, 3746, 55450, 51399, 6809, 3361, 3748, 116841, 1128, 3908, 2785, 1808, 3356, 3355, 4900, 1131, 108, 25843, 3756, 85300, 339451, 8898, 6810, 4137, 3737, 5058, 64101, 322, 57795, 1020, 5723…	1840	460	16795	1.30963	1	0.19669	26.2765
GOTERM_CC_ALL	GO:0036477~somatodendritic compartment	89	4.30784	0.0225759	113451, 4856, 8882, 23237, 55238, 383, 5372, 1393, 3780, 23710, 2743, 23208, 5368, 1821, 3775, 8777, 9498, 10300, 885, 50944, 10445, 10752, 30818, 79953, 22849, 9638, 5176, 2806, 23542, 7976, 1855, 28988, 409, 57125, 5027, 10371, 9743, 10439, 3350, 23413, 2021, 26047, 3706, 134, 51022, 57463, 57154, 3746, 6240, 51399, 55450, 6809, 3361, 3748, 116841, 1128, 2785, 3908, 1808, 3356, 90249, 3355, 815…	1840	652	16795	1.24596	1	0.21762	30.4853
GOTERM_CC_ALL	GO:0042995~cell projection	222	10.7454	0.0355185	113451, 8882, 55238, 8120, 51571, 23516, 388939, 5368, 1821, 3925, 25791, 6616, 203190, 3098, 5745, 5743, 3093, 24, 10093, 409, 2847, 547, 23129, 55118, 6751, 3746, 10874, 51399, 55112, 3748, 25776, 51393, 222236, 90249, 81565, 57616, 2979, 22920, 128240, 11344, 117178, 9899, 59338, 3737, 1063, 23621, 322, 57231, 8747, 196383, 23108, 10497, 529, 146845, 56623, 84871, 525, 85452, 2821, 989, 4856, …	1840	1804	16795	1.12326	1	0.292954	43.7806
GOTERM_BP_ALL	GO:0050804~modulation of synaptic transmission	40	1.93611	0.067958	3706, 134, 4208, 8224, 23237, 2918, 22930, 10874, 6804, 5413, 7476, 3845, 6809, 116841, 23208, 3908, 2770, 3356, 4900, 6616, 50944, 8898, 22849, 2903, 6810, 8398, 6622, 5743, 27345, 22883, 23542, 25769, 1855, 409, 1020, 10497, 51247, 594855, 9463, 23316	1734	276	15608	1.30451	1	0.754908	75.4215
GOTERM_CC_ALL	GO:0044297~cell body	63	3.04937	0.0742533	113451, 4856, 8882, 55238, 383, 1393, 5372, 3780, 23710, 23208, 5368, 1821, 3775, 9498, 10300, 885, 10445, 79953, 5176, 2806, 23542, 7976, 1855, 10575, 57125, 10576, 5027, 10439, 2021, 26047, 134, 51022, 57463, 57154, 3746, 55450, 6240, 3361, 3748, 116841, 51393, 2785, 1808, 3356, 81565, 90249, 4900, 25843, 3756, 3798, 339451, 2026, 128240, 63826, 4137, 10490, 3737, 322, 57795, 1020, 8747, 3767, …	1840	472	16795	1.21832	1	0.448368	70.7315
GOTERM_CC_ALL	GO:0043025~neuronal cell body	54	2.61375	0.121543	113451, 4856, 8882, 55238, 383, 1393, 5372, 3780, 5368, 3775, 1821, 9498, 10300, 885, 10445, 5176, 2806, 23542, 7976, 1855, 5027, 57125, 10439, 2021, 26047, 134, 57463, 51022, 57154, 3746, 55450, 6240, 3748, 3361, 116841, 1808, 3356, 81565, 90249, 4900, 25843, 3756, 3798, 339451, 2026, 63826, 10490, 3737, 322, 57795, 1020, 8747, 3767, 23242	1840	412	16795	1.19635	1	0.584482	87.301
GOTERM_CC_ALL	GO:0043197~dendritic spine	17	0.822846	0.12961	3706, 134, 23237, 6810, 64101, 1855, 322, 3908, 23208, 409, 4900, 9743, 25843, 50944, 88, 8898, 79953	1840	108	16795	1.43677	1	0.600435	89.0361
GOTERM_CC_ALL	GO:0044309~neuron spine	17	0.822846	0.145336	3706, 134, 23237, 6810, 64101, 1855, 322, 3908, 23208, 409, 4900, 9743, 25843, 50944, 88, 8898, 79953	1840	110	16795	1.41065	1	0.625787	91.799
Annotation Cluster 8	Enrichment Score: 2.5410979889662526
Category	Term	Count	%	PValue	Genes	List Total	Pop Hits	Pop Total	Fold Enrichment	Bonferroni	Benjamini	FDR
GOTERM_BP_ALL	GO:0043039~tRNA aminoacylation	15	0.726041	0.00123289	8565, 57470, 6301, 2617, 51067, 16, 27068, 3376, 833, 80222, 5188, 2193, 80755, 55152, 10667	1734	52	15608	2.59649	0.999939	0.095268	2.42984
GOTERM_BP_ALL	GO:0043038~amino acid activation	15	0.726041	0.00150702	8565, 57470, 6301, 2617, 51067, 16, 27068, 3376, 833, 80222, 5188, 2193, 80755, 55152, 10667	1734	53	15608	2.5475	0.999993	0.107881	2.96243
GOTERM_BP_ALL	GO:0006399~tRNA metabolic process	35	1.69409	0.00161026	51493, 23536, 10248, 6301, 55687, 51067, 27068, 10799, 16, 10978, 5188, 2193, 51637, 81627, 26995, 25821, 10775, 84881, 55152, 55798, 8565, 57470, 2617, 348180, 3376, 833, 80222, 5393, 1653, 79693, 25917, 80324, 10785, 80755, 10667	1734	182	15608	1.73099	0.999997	0.110828	3.16229
GOTERM_BP_ALL	GO:0006418~tRNA aminoacylation for protein translation	14	0.677638	0.0021041	8565, 57470, 6301, 2617, 51067, 16, 27068, 3376, 833, 80222, 2193, 80755, 55152, 10667	1734	49	15608	2.57176	1	0.131091	4.11294
GOTERM_BP_ALL	GO:0006520~cellular amino acid metabolic process	43	2.08132	0.00219967	113451, 9945, 6301, 27165, 383, 3081, 51067, 159, 27068, 16, 10295, 2744, 5188, 2193, 23409, 2673, 8890, 2954, 8892, 6611, 23057, 55152, 883, 63826, 8565, 57470, 58478, 2617, 635, 4843, 1738, 2806, 5198, 3376, 833, 5053, 80222, 79814, 2805, 440, 51166, 80755, 10667	1734	242	15608	1.59938	1	0.135558	4.29589
GOTERM_MF_ALL	GO:0016876~ligase activity, forming aminoacyl-tRNA and related compounds	13	0.629235	0.00242468	2193, 8565, 57470, 6301, 2617, 51067, 16, 80755, 55152, 3376, 833, 80222, 10667	1746	44	15694	2.65571	0.991013	0.26958	4.07397
GOTERM_MF_ALL	GO:0016875~ligase activity, forming carbon-oxygen bonds	13	0.629235	0.00242468	2193, 8565, 57470, 6301, 2617, 51067, 16, 80755, 55152, 3376, 833, 80222, 10667	1746	44	15694	2.65571	0.991013	0.26958	4.07397
GOTERM_MF_ALL	GO:0004812~aminoacyl-tRNA ligase activity	13	0.629235	0.00242468	2193, 8565, 57470, 6301, 2617, 51067, 16, 80755, 55152, 3376, 833, 80222, 10667	1746	44	15694	2.65571	0.991013	0.26958	4.07397
GOTERM_MF_ALL	GO:0000049~tRNA binding	14	0.677638	0.00259194	8565, 55687, 348180, 3508, 51067, 16, 3376, 833, 2193, 25917, 79693, 81627, 80755, 10667	1746	50	15694	2.51679	0.99351	0.270096	4.34915
GOTERM_MF_ALL	GO:0016874~ligase activity	55	2.66215	0.0758695	159, 10193, 8925, 57820, 57531, 2193, 63891, 25898, 27339, 25897, 93082, 9040, 441061, 10055, 79654, 2617, 197322, 10533, 833, 80222, 246330, 440, 8634, 31, 89910, 23220, 23024, 10667, 51493, 57154, 6301, 65985, 10273, 51067, 16, 5188, 23352, 1840, 9025, 9978, 84708, 55152, 10038, 8565, 57470, 83734, 5198, 3376, 3981, 51070, 8802, 54778, 55016, 80755, 64422	1746	400	15694	1.23592	1	0.810745	74.1235
Annotation Cluster 9	Enrichment Score: 2.4574733616708335
Category	Term	Count	%	PValue	Genes	List Total	Pop Hits	Pop Total	Fold Enrichment	Bonferroni	Benjamini	FDR
GOTERM_BP_ALL	GO:0006914~autophagy	76	3.67861	6.93979e-06	60673, 148022, 6829, 22930, 51534, 10542, 10193, 8925, 23710, 10133, 26073, 56993, 9638, 27072, 9637, 2801, 11140, 10533, 54463, 389541, 51160, 9821, 149371, 9114, 55294, 89849, 9538, 9682, 51024, 9804, 57154, 826, 65082, 7416, 2931, 3312, 27429, 665, 26100, 9363, 8655, 92140, 54472, 23192, 5563, 4943, 60412, 1509, 4233, 9474, 57192, 11267, 401505, 53917, 6622, 83734, 128866, 10490, 79837, 23766,…	1734	408	15608	1.67669	0.0531648	0.00194918	0.0138368
GOTERM_BP_ALL	GO:0016236~macroautophagy	41	1.98451	0.000122602	57154, 9804, 60673, 22930, 6829, 65082, 10542, 7416, 10193, 665, 23710, 9363, 26100, 8655, 23192, 5563, 4943, 57192, 9474, 10133, 26073, 56993, 9638, 401505, 9637, 83734, 11140, 128866, 10490, 10533, 79837, 54463, 389541, 9821, 23766, 57231, 5571, 89849, 57103, 9538, 64422	1734	198	15608	1.86388	0.619086	0.0180462	0.24418
GOTERM_BP_ALL	GO:0010506~regulation of autophagy	42	2.03291	0.0156671	23255, 148022, 22930, 6829, 826, 7416, 10193, 8925, 2931, 665, 27429, 9363, 92140, 5563, 60412, 4943, 4233, 26073, 9638, 9637, 2801, 6622, 4137, 128866, 10533, 79837, 1020, 5476, 149371, 9114, 55294, 57103, 84219, 11128, 529, 10456, 1613, 9682, 525, 9681, 527, 55486	1734	263	15608	1.43745	1	0.418898	27.0115
GOTERM_BP_ALL	GO:0016241~regulation of macroautophagy	22	1.06486	0.0295801	26073, 9638, 9637, 22930, 6829, 826, 128866, 79837, 10533, 10193, 665, 9363, 1020, 149371, 9114, 57103, 5563, 529, 4943, 60412, 525, 527	1734	123	15608	1.60996	1	0.541636	45.0483
GOTERM_BP_ALL	GO:0010507~negative regulation of autophagy	13	0.629235	0.0380858	26073, 9638, 9637, 2801, 6622, 128866, 10533, 10193, 8925, 5476, 57103, 9682, 4233	1734	62	15608	1.88734	1	0.608449	53.8953
GOTERM_BP_ALL	GO:0016242~negative regulation of macroautophagy	6	0.290416	0.11983	26073, 9638, 9637, 57103, 128866, 10193	1734	24	15608	2.25029	1	0.881553	92.1534
Annotation Cluster 10	Enrichment Score: 2.3419258439547104
Category	Term	Count	%	PValue	Genes	List Total	Pop Hits	Pop Total	Fold Enrichment	Bonferroni	Benjamini	FDR
GOTERM_BP_ALL	GO:0009167~purine ribonucleoside monophosphate metabolic process	63	3.04937	1.20272e-08	1351, 9512, 29796, 5230, 4354, 4697, 159, 3479, 7167, 30968, 539, 3098, 3251, 506, 128178, 5223, 1327, 5027, 1337, 7388, 2987, 7386, 7385, 4609, 7384, 4709, 4708, 4706, 4704, 51103, 3312, 4702, 5213, 3356, 5563, 518, 2026, 516, 9377, 53343, 6622, 226, 4718, 4729, 1738, 11163, 4723, 4714, 5198, 4715, 4720, 440567, 498, 4711, 522, 5631, 5571, 6389, 3939, 57103, 54949, 525, 2821	1734	268	15608	2.11594	9.46733e-05	3.15588e-05	2.39817e-05
GOTERM_BP_ALL	GO:0009205~purine ribonucleoside triphosphate metabolic process	60	2.90416	1.24872e-08	1351, 9512, 29796, 5230, 4697, 3479, 7167, 30968, 539, 3098, 506, 128178, 5223, 1327, 5027, 4830, 1337, 7388, 2987, 7386, 7385, 4609, 7384, 283458, 3704, 4709, 4708, 4706, 4704, 51103, 3312, 4702, 5213, 3356, 5563, 518, 2026, 516, 9377, 6622, 226, 4718, 4729, 1738, 4723, 4714, 4715, 4720, 440567, 498, 4711, 522, 5571, 6389, 3939, 57103, 54949, 29922, 525, 2821	1734	250	15608	2.16028	9.82945e-05	2.45745e-05	2.4899e-05
GOTERM_BP_ALL	GO:0009126~purine nucleoside monophosphate metabolic process	63	3.04937	1.3971e-08	1351, 9512, 29796, 5230, 4354, 4697, 159, 3479, 7167, 30968, 539, 3098, 3251, 506, 128178, 5223, 1327, 5027, 1337, 7388, 2987, 7386, 7385, 4609, 7384, 4709, 4708, 4706, 4704, 51103, 3312, 4702, 5213, 3356, 5563, 518, 2026, 516, 9377, 53343, 6622, 226, 4718, 4729, 1738, 11163, 4723, 4714, 5198, 4715, 4720, 440567, 498, 4711, 522, 5631, 5571, 6389, 3939, 57103, 54949, 525, 2821	1734	269	15608	2.10808	0.000109974	1.83298e-05	2.78576e-05
GOTERM_BP_ALL	GO:0046034~ATP metabolic process	56	2.71055	1.46455e-08	9512, 1351, 29796, 5230, 4697, 3479, 7167, 30968, 539, 3098, 506, 128178, 5223, 1327, 5027, 1337, 7388, 2987, 7386, 7385, 4609, 7384, 4709, 4708, 4706, 4704, 51103, 3312, 4702, 5213, 3356, 5563, 2026, 518, 516, 9377, 6622, 4718, 226, 4729, 1738, 4723, 4714, 4715, 4720, 440567, 498, 4711, 522, 5571, 6389, 3939, 57103, 54949, 525, 2821	1734	227	15608	2.22055	0.000115282	1.64697e-05	2.92025e-05
GOTERM_BP_ALL	GO:0009161~ribonucleoside monophosphate metabolic process	64	3.09777	2.82194e-08	1351, 9512, 29796, 5230, 4354, 4697, 159, 3479, 7167, 30968, 539, 151531, 506, 3098, 3251, 128178, 5223, 1327, 5027, 1337, 7388, 2987, 7386, 7385, 4609, 7384, 4709, 4708, 4706, 4704, 51103, 3312, 4702, 5213, 3356, 5563, 518, 2026, 516, 9377, 53343, 6622, 226, 4718, 4729, 1738, 11163, 4723, 4714, 5198, 4715, 4720, 440567, 498, 4711, 522, 5631, 5571, 6389, 3939, 57103, 54949, 525, 2821	1734	280	15608	2.05741	0.000222119	2.77675e-05	5.62684e-05
GOTERM_BP_ALL	GO:0009199~ribonucleoside triphosphate metabolic process	60	2.90416	3.12345e-08	1351, 9512, 29796, 5230, 4697, 3479, 7167, 30968, 539, 3098, 506, 128178, 5223, 1327, 5027, 4830, 1337, 7388, 2987, 7386, 7385, 4609, 7384, 283458, 3704, 4709, 4708, 4706, 4704, 51103, 3312, 4702, 5213, 3356, 5563, 518, 2026, 516, 9377, 6622, 226, 4718, 4729, 1738, 4723, 4714, 4715, 4720, 440567, 498, 4711, 522, 5571, 6389, 3939, 57103, 54949, 29922, 525, 2821	1734	256	15608	2.10965	0.000245848	2.73194e-05	6.22804e-05
GOTERM_BP_ALL	GO:0009144~purine nucleoside triphosphate metabolic process	60	2.90416	3.62412e-08	1351, 9512, 29796, 5230, 4697, 3479, 7167, 30968, 539, 3098, 506, 128178, 5223, 1327, 5027, 4830, 1337, 7388, 2987, 7386, 7385, 4609, 7384, 283458, 3704, 4709, 4708, 4706, 4704, 51103, 3312, 4702, 5213, 3356, 5563, 518, 2026, 516, 9377, 6622, 226, 4718, 4729, 1738, 4723, 4714, 4715, 4720, 440567, 498, 4711, 522, 5571, 6389, 3939, 57103, 54949, 29922, 525, 2821	1734	257	15608	2.10144	0.00028525	2.85287e-05	7.22636e-05
GOTERM_BP_ALL	GO:0009123~nucleoside monophosphate metabolic process	65	3.14618	7.13859e-08	1351, 9512, 29796, 5230, 4354, 4697, 159, 3479, 7167, 30968, 539, 151531, 506, 3098, 3251, 128178, 5223, 1327, 5027, 1337, 7388, 2987, 7386, 7385, 4609, 7384, 4709, 4708, 4706, 4704, 51103, 3312, 4702, 5213, 3356, 5563, 518, 2026, 516, 9377, 53343, 6622, 226, 4718, 4729, 1738, 11163, 4723, 4714, 5198, 4715, 4720, 440567, 498, 4711, 522, 5631, 5571, 6389, 3939, 57103, 54949, 1635, 525, 2821	1734	293	15608	1.99684	0.000561792	4.68281e-05	0.000142341
GOTERM_BP_ALL	GO:0009141~nucleoside triphosphate metabolic process	62	3.00097	1.21396e-07	1351, 9512, 29796, 5230, 4697, 3479, 7167, 30968, 539, 506, 3098, 128178, 5223, 1327, 5027, 4830, 1337, 7388, 2987, 7386, 7385, 4609, 7384, 283458, 3704, 4709, 4708, 4706, 4704, 51103, 3312, 4702, 5213, 3356, 5563, 518, 2026, 516, 9377, 6622, 226, 4718, 4729, 1738, 4723, 4714, 4715, 4720, 440567, 498, 79077, 4711, 522, 5571, 6389, 8802, 3939, 57103, 54949, 29922, 525, 2821	1734	278	15608	2.00745	0.000955171	7.35071e-05	0.000242058
GOTERM_BP_ALL	GO:0046128~purine ribonucleoside metabolic process	68	3.29138	1.36971e-06	1351, 9512, 29796, 5230, 4354, 4697, 159, 3479, 7167, 30968, 539, 506, 3098, 3251, 128178, 5223, 55229, 1327, 9060, 5027, 4830, 1337, 7388, 2987, 7386, 7385, 4609, 7384, 283458, 4709, 4708, 4706, 4704, 51103, 3312, 4702, 5213, 3356, 5563, 518, 2026, 516, 9377, 53343, 6622, 4718, 226, 4729, 1738, 11163, 4723, 4714, 4715, 4720, 440567, 498, 4711, 522, 5631, 80347, 5571, 6389, 3939, 57103, 54949, 29…	1734	337	15608	1.81626	0.0107245	0.000567333	0.00273112
GOTERM_BP_ALL	GO:0042278~purine nucleoside metabolic process	68	3.29138	1.89415e-06	1351, 9512, 29796, 5230, 4354, 4697, 159, 3479, 7167, 30968, 539, 506, 3098, 3251, 128178, 5223, 55229, 1327, 9060, 5027, 4830, 1337, 7388, 2987, 7386, 7385, 4609, 7384, 283458, 4709, 4708, 4706, 4704, 51103, 3312, 4702, 5213, 3356, 5563, 518, 2026, 516, 9377, 53343, 6622, 4718, 226, 4729, 1738, 11163, 4723, 4714, 4715, 4720, 440567, 498, 4711, 522, 5631, 80347, 5571, 6389, 3939, 57103, 54949, 29…	1734	340	15608	1.80023	0.0148002	0.000745262	0.0037768
GOTERM_BP_ALL	GO:0009119~ribonucleoside metabolic process	71	3.43659	2.52412e-06	1351, 9512, 29796, 5230, 4354, 4697, 159, 3479, 10190, 7167, 30968, 539, 151531, 506, 3098, 3251, 128178, 5223, 55229, 1327, 9060, 5027, 4830, 1337, 9583, 7388, 2987, 7386, 7385, 4609, 7384, 283458, 4709, 4708, 4706, 4704, 51103, 3312, 4702, 5213, 3356, 5563, 518, 2026, 516, 9377, 53343, 6622, 4718, 226, 4729, 1738, 11163, 4723, 4714, 4715, 4720, 440567, 498, 4711, 522, 5631, 80347, 5571, 6389, 3…	1734	363	15608	1.76056	0.0196738	0.00090277	0.00503288
GOTERM_BP_ALL	GO:0006091~generation of precursor metabolites and energy	70	3.38819	4.99187e-06	9512, 1351, 29796, 5230, 4697, 5160, 3479, 89801, 7167, 2673, 6390, 5261, 1346, 506, 3098, 128178, 5223, 4843, 4191, 4190, 1327, 5027, 2847, 1337, 7388, 7386, 7385, 4609, 7384, 9016, 4709, 9945, 4708, 4706, 4704, 51103, 2931, 4702, 5213, 3356, 364, 221395, 5563, 2026, 9377, 6622, 226, 4718, 4729, 1738, 4723, 4714, 4715, 4720, 440567, 4711, 291, 2235, 5571, 6389, 8802, 3939, 57103, 54949, 3667, 72…	1734	363	15608	1.73576	0.0385341	0.001636	0.00995313
GOTERM_BP_ALL	GO:0009116~nucleoside metabolic process	73	3.5334	9.93415e-06	1351, 9512, 29796, 5230, 4354, 4697, 159, 5635, 3479, 10190, 7167, 30968, 539, 151531, 506, 3098, 3251, 128178, 5223, 55229, 1327, 9060, 5027, 4830, 1337, 9583, 7388, 2987, 7386, 4609, 7385, 7384, 283458, 4709, 4708, 4706, 4704, 51103, 3312, 4702, 5213, 3356, 5563, 518, 2026, 516, 9377, 53343, 6622, 4718, 226, 4729, 1738, 11163, 4723, 4714, 4715, 4720, 440567, 498, 4711, 522, 5631, 80347, 5571, 6…	1734	391	15608	1.68052	0.0752224	0.00244083	0.0198064
GOTERM_BP_ALL	GO:1901657~glycosyl compound metabolic process	74	3.5818	3.625e-05	1351, 9512, 29796, 5230, 4354, 4697, 159, 5635, 3479, 10190, 7167, 30968, 539, 151531, 506, 3251, 3098, 128178, 5223, 55229, 1327, 9060, 5027, 4830, 1337, 9583, 7388, 2987, 7386, 4609, 7385, 7384, 283458, 4709, 4708, 4706, 4704, 57704, 51103, 3312, 4702, 5213, 3356, 5563, 518, 2026, 516, 9377, 53343, 6622, 4718, 226, 4729, 1738, 11163, 4723, 4714, 4715, 4720, 440567, 498, 4711, 522, 5631, 80347, …	1734	413	15608	1.6128	0.24826	0.00661443	0.0722562
GOTERM_BP_ALL	GO:0046939~nucleotide phosphorylation	21	1.01646	0.00153198	283458, 3098, 128178, 5223, 5230, 226, 3479, 5213, 3356, 5027, 7167, 3939, 4830, 57103, 5563, 29922, 10111, 2026, 2987, 2821, 4609	1734	89	15608	2.12387	0.999994	0.108583	3.01079
GOTERM_BP_ALL	GO:0072524~pyridine-containing compound metabolic process	27	1.30687	0.00162323	8514, 5230, 5160, 3479, 5213, 3356, 7167, 5563, 23057, 2026, 128240, 5226, 3098, 128178, 5223, 5743, 226, 4191, 1738, 4190, 5027, 54981, 3939, 2539, 57103, 4609, 2821	1734	128	15608	1.89868	0.999997	0.109755	3.18739
GOTERM_BP_ALL	GO:0019362~pyridine nucleotide metabolic process	25	1.21007	0.00297331	8514, 3098, 128178, 5223, 5230, 226, 4191, 1738, 5160, 4190, 3479, 5213, 3356, 5027, 54981, 7167, 2539, 3939, 57103, 5563, 2026, 23057, 2821, 4609, 5226	1734	120	15608	1.87524	1	0.164992	5.76466
GOTERM_BP_ALL	GO:0046496~nicotinamide nucleotide metabolic process	25	1.21007	0.00297331	8514, 3098, 128178, 5223, 5230, 226, 4191, 1738, 5160, 4190, 3479, 5213, 3356, 5027, 54981, 7167, 2539, 3939, 57103, 5563, 2026, 23057, 2821, 4609, 5226	1734	120	15608	1.87524	1	0.164992	5.76466
GOTERM_BP_ALL	GO:0006733~oxidoreduction coenzyme metabolic process	27	1.30687	0.00390156	8514, 5230, 84274, 5160, 4704, 3479, 5213, 3356, 7167, 5563, 23057, 2026, 5226, 3098, 128178, 5223, 226, 4191, 1738, 4190, 5027, 54981, 3939, 2539, 57103, 4609, 2821	1734	136	15608	1.78699	1	0.190044	7.49872
GOTERM_BP_ALL	GO:0006096~glycolytic process	16	0.774443	0.00434671	3098, 128178, 5223, 5230, 226, 3479, 5213, 3356, 5027, 7167, 3939, 57103, 5563, 2026, 2821, 4609	1734	65	15608	2.21567	1	0.205583	8.31951
GOTERM_BP_ALL	GO:0006165~nucleoside diphosphate phosphorylation	19	0.919652	0.00442706	283458, 3098, 128178, 5223, 5230, 226, 3479, 5213, 3356, 5027, 7167, 3939, 4830, 57103, 5563, 29922, 2026, 2821, 4609	1734	84	15608	2.03598	1	0.207726	8.46692
GOTERM_BP_ALL	GO:0009185~ribonucleoside diphosphate metabolic process	20	0.968054	0.00474639	3098, 128178, 5223, 53343, 5230, 4354, 226, 3479, 5213, 3356, 5027, 7167, 3939, 57103, 5563, 2026, 9583, 2987, 2821, 4609	1734	91	15608	1.97828	1	0.215884	9.05056
GOTERM_BP_ALL	GO:0006757~ATP generation from ADP	16	0.774443	0.00506062	3098, 128178, 5223, 5230, 226, 3479, 5213, 3356, 5027, 7167, 3939, 57103, 5563, 2026, 2821, 4609	1734	66	15608	2.1821	1	0.223357	9.62143
GOTERM_BP_ALL	GO:0009132~nucleoside diphosphate metabolic process	23	1.11326	0.00542404	283458, 3098, 128178, 5223, 53343, 4354, 5230, 226, 3479, 5213, 3356, 5027, 7167, 3939, 4830, 57103, 5563, 29922, 2026, 9583, 2987, 2821, 4609	1734	112	15608	1.84845	1	0.231	10.2774
GOTERM_BP_ALL	GO:0006734~NADH metabolic process	11	0.53243	0.00578953	3098, 5223, 7167, 57103, 5230, 226, 4191, 4190, 2026, 5213, 2821	1734	37	15608	2.67602	1	0.235756	10.9326
GOTERM_BP_ALL	GO:0046031~ADP metabolic process	17	0.822846	0.00644788	3098, 128178, 5223, 53343, 5230, 226, 3479, 5213, 3356, 5027, 7167, 3939, 57103, 5563, 2026, 2821, 4609	1734	74	15608	2.06783	1	0.248797	12.1012
GOTERM_BP_ALL	GO:0019674~NAD metabolic process	14	0.677638	0.00726697	3098, 5223, 5230, 226, 4191, 4190, 5213, 54981, 3939, 7167, 57103, 2026, 23057, 2821	1734	56	15608	2.25029	1	0.269291	13.5349
GOTERM_BP_ALL	GO:0009179~purine ribonucleoside diphosphate metabolic process	19	0.919652	0.0082787	3098, 128178, 5223, 53343, 5230, 4354, 226, 3479, 5213, 3356, 5027, 7167, 3939, 57103, 5563, 2026, 2987, 2821, 4609	1734	89	15608	1.92159	1	0.290095	15.2751
GOTERM_BP_ALL	GO:0009135~purine nucleoside diphosphate metabolic process	19	0.919652	0.0082787	3098, 128178, 5223, 53343, 5230, 4354, 226, 3479, 5213, 3356, 5027, 7167, 3939, 57103, 5563, 2026, 2987, 2821, 4609	1734	89	15608	1.92159	1	0.290095	15.2751
GOTERM_BP_ALL	GO:0006090~pyruvate metabolic process	20	0.968054	0.0086017	63826, 3098, 128178, 5223, 5230, 226, 5160, 1738, 3029, 3479, 5213, 3356, 5027, 7167, 3939, 57103, 5563, 2026, 2821, 4609	1734	96	15608	1.87524	1	0.296973	15.8237
GOTERM_BP_ALL	GO:0006007~glucose catabolic process	9	0.435624	0.0173259	3098, 5223, 7167, 57103, 5230, 226, 2026, 5213, 2821	1734	31	15608	2.61324	1	0.43903	29.4254
GOTERM_BP_ALL	GO:0006735~NADH regeneration	8	0.387222	0.0202307	3098, 5223, 7167, 5230, 226, 2026, 5213, 2821	1734	26	15608	2.76959	1	0.467907	33.4707
GOTERM_BP_ALL	GO:0061621~canonical glycolysis	8	0.387222	0.0202307	3098, 5223, 7167, 5230, 226, 2026, 5213, 2821	1734	26	15608	2.76959	1	0.467907	33.4707
GOTERM_BP_ALL	GO:0061718~glucose catabolic process to pyruvate	8	0.387222	0.0202307	3098, 5223, 7167, 5230, 226, 2026, 5213, 2821	1734	26	15608	2.76959	1	0.467907	33.4707
GOTERM_BP_ALL	GO:0005996~monosaccharide metabolic process	38	1.8393	0.02439	4351, 2646, 5230, 8534, 5160, 3479, 5372, 10327, 2931, 132789, 5213, 89801, 7167, 5261, 10776, 2523, 2026, 3795, 5226, 3098, 11266, 5223, 283310, 57001, 226, 4191, 2806, 4190, 2805, 2539, 57103, 3767, 4124, 3667, 7262, 2542, 4609, 2821	1734	240	15608	1.42518	1	0.50053	38.8815
GOTERM_BP_ALL	GO:0061620~glycolytic process through glucose-6-phosphate	8	0.387222	0.0247658	3098, 5223, 7167, 5230, 226, 2026, 5213, 2821	1734	27	15608	2.66701	1	0.504669	39.3492
GOTERM_BP_ALL	GO:0061615~glycolytic process through fructose-6-phosphate	8	0.387222	0.0247658	3098, 5223, 7167, 5230, 226, 2026, 5213, 2821	1734	27	15608	2.66701	1	0.504669	39.3492
GOTERM_BP_ALL	GO:0019318~hexose metabolic process	36	1.7425	0.031311	4351, 2646, 5230, 8534, 5160, 3479, 5372, 10327, 2931, 132789, 5213, 89801, 7167, 5261, 10776, 2523, 2026, 3795, 3098, 11266, 5223, 57001, 226, 4191, 2806, 4190, 2805, 2539, 57103, 3767, 4124, 3667, 7262, 2542, 4609, 2821	1734	229	15608	1.41503	1	0.5565	46.97
GOTERM_BP_ALL	GO:0045913~positive regulation of carbohydrate metabolic process	15	0.726041	0.0316118	2646, 11266, 2801, 5745, 6622, 51744, 3479, 3356, 5027, 57103, 5563, 3667, 5261, 10776, 4609	1734	74	15608	1.82456	1	0.558835	47.2974
GOTERM_BP_ALL	GO:0051186~cofactor metabolic process	54	2.61375	0.038413	154807, 5230, 84274, 5160, 3479, 645, 7167, 5226, 3098, 128178, 5223, 9391, 635, 197322, 4191, 4190, 55229, 5027, 23479, 57026, 51166, 5498, 31, 7389, 4609, 211, 8514, 4704, 5213, 3356, 284486, 5563, 2026, 23057, 1543, 27010, 57019, 6622, 226, 1738, 6999, 80347, 2235, 54981, 3163, 5571, 8802, 3939, 2539, 57103, 64428, 27249, 79178, 2821	1734	375	15608	1.29617	1	0.609405	54.207
GOTERM_BP_ALL	GO:0043470~regulation of carbohydrate catabolic process	10	0.484027	0.0436242	3356, 5027, 5223, 5571, 57103, 5563, 5261, 3479, 2931, 4609	1734	43	15608	2.09329	1	0.646133	58.9095
GOTERM_BP_ALL	GO:0006006~glucose metabolic process	30	1.45208	0.044604	2646, 5230, 5160, 3479, 2931, 10327, 132789, 5213, 89801, 7167, 5261, 2026, 10776, 3098, 11266, 5223, 57001, 226, 4191, 2806, 4190, 2805, 2539, 57103, 3767, 7262, 3667, 2542, 4609, 2821	1734	189	15608	1.42875	1	0.652313	59.7408
GOTERM_BP_ALL	GO:0051193~regulation of cofactor metabolic process	11	0.53243	0.0574547	3356, 5027, 5223, 5571, 6622, 57103, 5563, 1738, 5160, 3479, 4609	1734	52	15608	1.90409	1	0.715071	69.2676
GOTERM_BP_ALL	GO:0051196~regulation of coenzyme metabolic process	11	0.53243	0.0574547	3356, 5027, 5223, 5571, 6622, 57103, 5563, 1738, 5160, 3479, 4609	1734	52	15608	1.90409	1	0.715071	69.2676
GOTERM_BP_ALL	GO:0045821~positive regulation of glycolytic process	5	0.242014	0.0610662	3356, 5027, 5563, 3479, 4609	1734	14	15608	3.2147	1	0.726125	71.5323
GOTERM_BP_ALL	GO:0006110~regulation of glycolytic process	8	0.387222	0.0665972	3356, 5027, 5223, 5571, 57103, 5563, 3479, 4609	1734	33	15608	2.1821	1	0.75031	74.696
GOTERM_BP_ALL	GO:0051194~positive regulation of cofactor metabolic process	5	0.242014	0.0762139	3356, 5027, 5563, 3479, 4609	1734	15	15608	3.00038	1	0.783364	79.417
GOTERM_BP_ALL	GO:0051197~positive regulation of coenzyme metabolic process	5	0.242014	0.0762139	3356, 5027, 5563, 3479, 4609	1734	15	15608	3.00038	1	0.783364	79.417
GOTERM_BP_ALL	GO:0019320~hexose catabolic process	11	0.53243	0.0787454	3098, 5223, 7167, 57103, 5230, 226, 2026, 2523, 3795, 5213, 2821	1734	55	15608	1.80023	1	0.791354	80.513
GOTERM_BP_ALL	GO:0043467~regulation of generation of precursor metabolites and energy	15	0.726041	0.0915279	5223, 6622, 4843, 3479, 2931, 89801, 3356, 5027, 5571, 57103, 5563, 7262, 3667, 5261, 4609	1734	86	15608	1.56997	1	0.830314	85.2514
GOTERM_BP_ALL	GO:0016052~carbohydrate catabolic process	23	1.11326	0.111466	3098, 128178, 5223, 5230, 226, 3479, 2931, 4758, 5213, 1118, 3356, 5027, 5571, 7167, 3939, 57103, 5563, 5261, 2026, 2523, 3795, 2821, 4609	1734	151	15608	1.37104	1	0.87058	90.525
GOTERM_BP_ALL	GO:0046365~monosaccharide catabolic process	11	0.53243	0.134156	3098, 5223, 7167, 57103, 5230, 226, 2026, 2523, 3795, 5213, 2821	1734	61	15608	1.62316	1	0.899755	94.3432
GOTERM_BP_ALL	GO:0006107~oxaloacetate metabolic process	4	0.193611	0.140501	2806, 4191, 4190, 2805	1734	12	15608	3.00038	1	0.904709	95.1148
GOTERM_BP_ALL	GO:0046364~monosaccharide biosynthetic process	13	0.629235	0.15223	5223, 5230, 226, 4191, 2806, 4190, 2805, 7167, 2539, 10776, 2026, 2821, 5226	1734	78	15608	1.50019	1	0.916337	96.2855
GOTERM_BP_ALL	GO:0044724~single-organism carbohydrate catabolic process	20	0.968054	0.158189	3098, 128178, 5223, 5230, 226, 3479, 4758, 5213, 3356, 5027, 7167, 3939, 57103, 5563, 5261, 2026, 2523, 3795, 2821, 4609	1734	134	15608	1.34346	1	0.921765	96.7729
GOTERM_BP_ALL	GO:0006732~coenzyme metabolic process	41	1.98451	0.160063	8514, 5230, 84274, 5160, 4704, 3479, 5213, 3356, 284486, 7167, 5563, 23057, 2026, 27010, 5226, 3098, 128178, 5223, 6622, 226, 635, 197322, 4191, 1738, 4190, 55229, 6999, 5027, 80347, 54981, 5571, 2539, 3939, 8802, 51166, 57103, 27249, 31, 79178, 2821, 4609	1734	307	15608	1.20211	1	0.923935	96.9132
GOTERM_BP_ALL	GO:0044723~single-organism carbohydrate metabolic process	80	3.87222	0.160757	4351, 2646, 168391, 5230, 8534, 5160, 5372, 3479, 4758, 89801, 57134, 50614, 23409, 7167, 63917, 5261, 5226, 3098, 128178, 53947, 5223, 2801, 283310, 5745, 55757, 4191, 2806, 4190, 1798, 2717, 2805, 64409, 387923, 5027, 9215, 4124, 54969, 7841, 4609, 3706, 79369, 2131, 27087, 10327, 2931, 132789, 5213, 9677, 3356, 51301, 256281, 8813, 5563, 419, 10776, 3795, 2026, 2523, 8898, 11266, 10038, 6622, …	1734	639	15608	1.1269	1	0.924494	96.9637
GOTERM_BP_ALL	GO:0043471~regulation of cellular carbohydrate catabolic process	4	0.193611	0.168347	5223, 57103, 5261, 2931	1734	13	15608	2.76959	1	0.930575	97.4667
GOTERM_BP_ALL	GO:0006109~regulation of carbohydrate metabolic process	23	1.11326	0.186493	11266, 2646, 5223, 2801, 5745, 6622, 57001, 51744, 3479, 2931, 89801, 3356, 5027, 5571, 57103, 5563, 54969, 7262, 51451, 3667, 5261, 10776, 4609	1734	162	15608	1.27794	1	0.941316	98.3683
GOTERM_BP_ALL	GO:1903578~regulation of ATP metabolic process	9	0.435624	0.200179	3356, 5027, 5223, 5571, 6622, 57103, 5563, 3479, 4609	1734	51	15608	1.58844	1	0.947414	98.8366
GOTERM_BP_ALL	GO:0009118~regulation of nucleoside metabolic process	9	0.435624	0.200179	3356, 5027, 5223, 5571, 6622, 57103, 5563, 3479, 4609	1734	51	15608	1.58844	1	0.947414	98.8366
GOTERM_BP_ALL	GO:0006094~gluconeogenesis	11	0.53243	0.260251	5223, 7167, 5230, 226, 2806, 4191, 4190, 10776, 2026, 2821, 2805	1734	71	15608	1.39454	1	0.969801	99.7548
GOTERM_BP_ALL	GO:1903580~positive regulation of ATP metabolic process	5	0.242014	0.273333	3356, 5027, 5563, 3479, 4609	1734	24	15608	1.87524	1	0.973262	99.8282
GOTERM_BP_ALL	GO:0045979~positive regulation of nucleoside metabolic process	5	0.242014	0.273333	3356, 5027, 5563, 3479, 4609	1734	24	15608	1.87524	1	0.973262	99.8282
GOTERM_BP_ALL	GO:0019319~hexose biosynthetic process	11	0.53243	0.304094	5223, 7167, 5230, 226, 2806, 4191, 4190, 10776, 2026, 2821, 2805	1734	74	15608	1.33801	1	0.980056	99.9275
GOTERM_BP_ALL	GO:0005975~carbohydrate metabolic process	88	4.25944	0.315635	4351, 2646, 168391, 5230, 8534, 5160, 3479, 5372, 4758, 89801, 57134, 50614, 23409, 7167, 2673, 63917, 5261, 5226, 3098, 128178, 53947, 5223, 2801, 283310, 5745, 55757, 4191, 112937, 2806, 4190, 1798, 2717, 2805, 64409, 387923, 5027, 9215, 4124, 54969, 7841, 4609, 3706, 79369, 2131, 9945, 27087, 2931, 10327, 132789, 5213, 9677, 3356, 51301, 256281, 8813, 5563, 419, 10776, 2523, 2026, 3795, 8898, …	1734	745	15608	1.06322	1	0.981723	99.948
GOTERM_BP_ALL	GO:0006739~NADP metabolic process	6	0.290416	0.324364	8514, 5223, 2539, 7167, 57103, 5226	1734	34	15608	1.58844	1	0.983231	99.9598
GOTERM_BP_ALL	GO:0045981~positive regulation of nucleotide metabolic process	17	0.822846	0.334706	112, 113, 4843, 344901, 3479, 5032, 1113, 2931, 3356, 5027, 7434, 108, 5563, 7432, 10900, 2979, 4609	1734	127	15608	1.20488	1	0.984406	99.9704
GOTERM_BP_ALL	GO:1900544~positive regulation of purine nucleotide metabolic process	17	0.822846	0.334706	112, 113, 4843, 344901, 3479, 5032, 1113, 2931, 3356, 5027, 7434, 108, 5563, 7432, 10900, 2979, 4609	1734	127	15608	1.20488	1	0.984406	99.9704
GOTERM_BP_ALL	GO:0016051~carbohydrate biosynthetic process	24	1.16167	0.382069	79369, 2131, 5223, 5745, 6622, 57001, 5230, 226, 4191, 2806, 4190, 51744, 3479, 2931, 89801, 2805, 7167, 2539, 3667, 5261, 2026, 10776, 2821, 5226	1734	192	15608	1.12514	1	0.989596	99.9932
GOTERM_BP_ALL	GO:0010675~regulation of cellular carbohydrate metabolic process	16	0.774443	0.415746	11266, 2646, 5223, 5745, 6622, 57001, 51744, 3479, 2931, 89801, 57103, 7262, 51451, 3667, 5261, 10776	1734	125	15608	1.15215	1	0.992314	99.9978
GOTERM_BP_ALL	GO:0044275~cellular carbohydrate catabolic process	6	0.290416	0.548783	5223, 7167, 57103, 5261, 2931, 5213	1734	44	15608	1.22743	1	0.997913	100
GOTERM_BP_ALL	GO:1900542~regulation of purine nucleotide metabolic process	23	1.11326	0.552429	5223, 112, 6622, 2918, 113, 4843, 344901, 3479, 1113, 5032, 2931, 9472, 3356, 5027, 5571, 7434, 57103, 108, 5563, 7432, 10900, 2979, 4609	1734	200	15608	1.03513	1	0.997992	100
GOTERM_MF_ALL	GO:0048029~monosaccharide binding	6	0.290416	0.590992	3098, 2539, 8813, 226, 5213, 2821	1746	46	15694	1.17242	1	0.998344	100
GOTERM_BP_ALL	GO:0006140~regulation of nucleotide metabolic process	23	1.11326	0.61043	5223, 112, 6622, 2918, 113, 4843, 344901, 3479, 1113, 5032, 2931, 9472, 3356, 5027, 5571, 7434, 57103, 108, 5563, 7432, 10900, 2979, 4609	1734	206	15608	1.00498	1	0.998796	100
GOTERM_BP_ALL	GO:0032787~monocarboxylic acid metabolic process	54	2.61375	0.791878	5230, 64801, 5160, 3479, 39, 23409, 7167, 80142, 10062, 5226, 3098, 128178, 5223, 5321, 301, 5743, 197322, 7306, 5830, 5027, 6309, 1592, 31, 4609, 56603, 3995, 65985, 4706, 57704, 3029, 10327, 5213, 3990, 3356, 284486, 221955, 5563, 84264, 2026, 1543, 63826, 6622, 226, 1738, 2686, 5571, 3939, 57103, 283985, 3667, 2542, 2821, 51141, 593	1734	525	15608	0.925833	1	0.999899	100
Annotation Cluster 11	Enrichment Score: 2.337992385232488
Category	Term	Count	%	PValue	Genes	List Total	Pop Hits	Pop Total	Fold Enrichment	Bonferroni	Benjamini	FDR
GOTERM_BP_ALL	GO:0044106~cellular amine metabolic process	27	1.30687	0.000220964	113451, 5710, 5713, 5686, 4947, 1725, 6611, 883, 3251, 112483, 5708, 6622, 5709, 635, 5706, 5691, 5702, 5693, 5700, 5695, 196743, 5694, 6999, 79814, 5687, 51166, 3350	1734	113	15608	2.15072	0.824414	0.0268155	0.439674
GOTERM_BP_ALL	GO:0009308~amine metabolic process	28	1.35528	0.000287649	113451, 5710, 5686, 5713, 4947, 1725, 6611, 1543, 883, 3251, 112483, 5708, 6622, 5709, 635, 5706, 5691, 5702, 5693, 5700, 5695, 196743, 5694, 6999, 79814, 5687, 51166, 3350	1734	121	15608	2.08291	0.896139	0.0327559	0.572001
GOTERM_BP_ALL	GO:0042402~cellular biogenic amine catabolic process	7	0.338819	0.0289893	112483, 51166, 635, 1725, 196743, 6999, 883	1734	22	15608	2.864	1	0.536689	44.3773
GOTERM_BP_ALL	GO:0006576~cellular biogenic amine metabolic process	11	0.53243	0.0310883	113451, 112483, 51166, 635, 4947, 1725, 6611, 196743, 79814, 6999, 883	1734	47	15608	2.10665	1	0.555057	46.7263
GOTERM_BP_ALL	GO:0009310~amine catabolic process	7	0.338819	0.0356467	112483, 51166, 635, 1725, 196743, 6999, 883	1734	23	15608	2.73948	1	0.592834	51.5074
Annotation Cluster 12	Enrichment Score: 2.202681419369003
Category	Term	Count	%	PValue	Genes	List Total	Pop Hits	Pop Total	Fold Enrichment	Bonferroni	Benjamini	FDR
GOTERM_MF_ALL	GO:0051537~2 iron, 2 sulfur cluster binding	10	0.484027	0.000700235	522, 51022, 2235, 23479, 8418, 6390, 4729, 112812, 7386, 57019	1746	24	15694	3.74523	0.743245	0.127125	1.19297
GOTERM_MF_ALL	GO:0051540~metal cluster binding	16	0.774443	0.00440519	51022, 8418, 4729, 80224, 4723, 112812, 4720, 2068, 522, 2235, 4913, 23479, 6390, 64428, 7386, 57019	1746	65	15694	2.21256	0.99981	0.348494	7.28513
GOTERM_MF_ALL	GO:0051536~iron-sulfur cluster binding	16	0.774443	0.00440519	51022, 8418, 4729, 80224, 4723, 112812, 4720, 2068, 522, 2235, 4913, 23479, 6390, 64428, 7386, 57019	1746	65	15694	2.21256	0.99981	0.348494	7.28513
GOTERM_MF_ALL	GO:0009055~electron carrier activity	18	0.871249	0.113789	1351, 9377, 51022, 4697, 4729, 1327, 10327, 112812, 4720, 4835, 6389, 50507, 7264, 6390, 1346, 1337, 80142, 57019	1746	112	15694	1.44459	1	0.862902	87.3774
Annotation Cluster 13	Enrichment Score: 2.105269441469697
Category	Term	Count	%	PValue	Genes	List Total	Pop Hits	Pop Total	Fold Enrichment	Bonferroni	Benjamini	FDR
GOTERM_CC_ALL	GO:0032592~integral component of mitochondrial membrane	16	0.774443	0.000624068	51024, 56993, 9804, 637, 10245, 55744, 440574, 84303, 51566, 28958, 6687, 54927, 100287932, 5498, 54968, 10440	1840	55	16795	2.65534	0.485323	0.0129394	0.98919
GOTERM_CC_ALL	GO:0098573~intrinsic component of mitochondrial membrane	16	0.774443	0.000767318	51024, 56993, 9804, 637, 10245, 55744, 440574, 84303, 51566, 28958, 6687, 54927, 100287932, 5498, 54968, 10440	1840	56	16795	2.60792	0.55813	0.0147401	1.21495
GOTERM_CC_ALL	GO:0031305~integral component of mitochondrial inner membrane	10	0.484027	0.00165537	6687, 54927, 100287932, 5498, 10245, 440574, 55744, 10440, 84303, 28958	1840	27	16795	3.38064	0.828432	0.0271675	2.6038
GOTERM_CC_ALL	GO:0031304~intrinsic component of mitochondrial inner membrane	10	0.484027	0.00165537	6687, 54927, 100287932, 5498, 10245, 440574, 55744, 10440, 84303, 28958	1840	27	16795	3.38064	0.828432	0.0271675	2.6038
GOTERM_CC_ALL	GO:0031301~integral component of organelle membrane	29	1.40368	0.00580338	51024, 9804, 10245, 55744, 780776, 440574, 84303, 28958, 6687, 57134, 8799, 10440, 56993, 53947, 637, 10237, 25972, 51566, 5027, 100287932, 54927, 9215, 5498, 6480, 129293, 54968, 6482, 9583, 6487	1840	156	16795	1.69682	0.997956	0.0824157	8.85201
GOTERM_CC_ALL	GO:0031300~intrinsic component of organelle membrane	29	1.40368	0.0105419	51024, 9804, 10245, 55744, 780776, 440574, 84303, 28958, 6687, 57134, 8799, 10440, 56993, 53947, 637, 10237, 25972, 51566, 5027, 100287932, 54927, 9215, 5498, 6480, 129293, 54968, 6482, 9583, 6487	1840	163	16795	1.62395	0.999987	0.129956	15.5294
GOTERM_CC_ALL	GO:0031307~integral component of mitochondrial outer membrane	4	0.193611	0.408317	51024, 56993, 9804, 51566	1840	21	16795	1.73861	1	0.875503	99.9765
GOTERM_CC_ALL	GO:0031306~intrinsic component of mitochondrial outer membrane	4	0.193611	0.438782	51024, 56993, 9804, 51566	1840	22	16795	1.65958	1	0.888648	99.9899
Annotation Cluster 14	Enrichment Score: 1.8011715438881328
Category	Term	Count	%	PValue	Genes	List Total	Pop Hits	Pop Total	Fold Enrichment	Bonferroni	Benjamini	FDR
GOTERM_CC_ALL	GO:0044446~intracellular organelle part	971	46.999	1.98608e-07	84276, 8224, 113451, 84274, 54107, 3476, 3479, 10992, 79803, 50614, 63917, 29911, 539, 84270, 537, 6096, 84285, 8733, 23646, 23643, 25789, 10093, 5357, 8729, 5358, 79096, 8724, 6878, 6877, 547, 79090, 10726, 51493, 653145, 1434, 318, 51290, 8036, 51499, 25776, 23633, 284486, 518, 2979, 79622, 516, 22920, 1845, 401505, 55930, 327, 79833, 328, 128866, 284697, 23621, 322, 522, 10743, 57231, 10073, 2…	1840	7918	16795	1.11935	0.000211297	8.80494e-06	0.000316276
GOTERM_CC_ALL	GO:0044422~organelle part	986	47.7251	5.45746e-07	84276, 8224, 113451, 84274, 54107, 3476, 3479, 10992, 79803, 50614, 63917, 29911, 539, 84270, 537, 6096, 84285, 8733, 23646, 23643, 25789, 10093, 5357, 8729, 5358, 79096, 8724, 6878, 6877, 547, 79090, 10726, 51493, 653145, 1434, 318, 51290, 8036, 51499, 25776, 23633, 284486, 518, 2979, 79622, 516, 22920, 1845, 401505, 55930, 327, 79833, 328, 128866, 284697, 23621, 322, 522, 10743, 115557, 57231, …	1840	8090	16795	1.11248	0.000580506	2.32267e-05	0.000869077
GOTERM_BP_ALL	GO:0006996~organelle organization	485	23.4753	6.72537e-07	8882, 54107, 63924, 3479, 79803, 10899, 29911, 11097, 27072, 51160, 5357, 409, 10093, 5358, 8729, 8314, 8724, 6877, 79090, 10726, 211, 653145, 51399, 55111, 51499, 25776, 80856, 27289, 401505, 328, 226, 27095, 5245, 128866, 79837, 51388, 322, 51187, 57231, 91133, 529, 525, 617, 85452, 374986, 2968, 55486, 527, 10744, 989, 50855, 80086, 55135, 10856, 202018, 26038, 27165, 23558, 983, 844, 51138, 2…	1734	3621	15608	1.20562	0.00528022	0.00029408	0.001341
GOTERM_CC_ALL	GO:0005874~microtubule	64	3.09777	0.00132215	84276, 80086, 79187, 7846, 57576, 3476, 27067, 1393, 23710, 10540, 983, 84861, 90990, 29911, 3925, 10300, 259266, 9638, 6645, 56992, 7280, 2801, 3619, 27175, 1855, 1759, 10575, 10576, 8452, 4751, 547, 54828, 55559, 10726, 8514, 3800, 29105, 8655, 1808, 81565, 7278, 90417, 57619, 51807, 7277, 3798, 10634, 84790, 6903, 4130, 22920, 10801, 57159, 10844, 4137, 23766, 9183, 55177, 357, 1639, 1780, 101…	1840	394	16795	1.48267	0.755294	0.0220966	2.08483
GOTERM_CC_ALL	GO:0043228~non-membrane-bounded organelle	472	22.8461	0.00351287	8224, 84276, 8882, 8418, 54107, 3476, 27067, 63924, 51377, 10899, 51170, 1821, 29911, 27072, 84285, 5357, 409, 10093, 5358, 8729, 8727, 406, 6877, 547, 6778, 10726, 51290, 25776, 27289, 2979, 22920, 55930, 328, 226, 818, 51388, 115557, 51187, 196383, 84871, 85452, 989, 50855, 80086, 10856, 202018, 26038, 23558, 983, 844, 80700, 9201, 28973, 84861, 25897, 55272, 6396, 439, 10062, 705, 10865, 3398,…	1840	3872	16795	1.11268	0.976347	0.0543518	5.44983
GOTERM_CC_ALL	GO:0043232~intracellular non-membrane-bounded organelle	472	22.8461	0.00351287	8224, 84276, 8882, 8418, 54107, 3476, 27067, 63924, 51377, 10899, 51170, 1821, 29911, 27072, 84285, 5357, 409, 10093, 5358, 8729, 8727, 406, 6877, 547, 6778, 10726, 51290, 25776, 27289, 2979, 22920, 55930, 328, 226, 818, 51388, 115557, 51187, 196383, 84871, 85452, 989, 50855, 80086, 10856, 202018, 26038, 23558, 983, 844, 80700, 9201, 28973, 84861, 25897, 55272, 6396, 439, 10062, 705, 10865, 3398,…	1840	3872	16795	1.11268	0.976347	0.0543518	5.44983
GOTERM_CC_ALL	GO:0015629~actin cytoskeleton	68	3.29138	0.00814379	11258, 56203, 989, 50855, 23237, 11151, 7125, 25924, 7791, 10540, 10307, 30968, 4659, 81, 10445, 171024, 6455, 5691, 28988, 273, 5357, 10093, 5358, 51332, 4836, 9743, 57026, 31, 6877, 4647, 55909, 1613, 4606, 83660, 6804, 55860, 7414, 9093, 1496, 11034, 7139, 2274, 2275, 342184, 10634, 339451, 63876, 10801, 147179, 23594, 55930, 6622, 226, 7114, 5058, 80115, 9172, 55823, 357, 1639, 50507, 10456, …	1840	457	16795	1.35817	0.999833	0.104285	12.2096
GOTERM_CC_ALL	GO:0099512~supramolecular fiber	90	4.35624	0.0198378	84276, 80086, 79187, 7846, 11151, 57576, 126917, 3476, 27067, 1393, 23710, 10540, 983, 84861, 90990, 29911, 3925, 10300, 151531, 259266, 6645, 9638, 56992, 3619, 2801, 7280, 3852, 27175, 1855, 1759, 4747, 5357, 10575, 10576, 5358, 4830, 8452, 55329, 3892, 4751, 547, 55909, 1613, 54828, 55559, 10726, 8514, 3800, 9228, 29105, 9093, 8655, 1808, 7278, 81565, 90417, 57619, 51807, 7277, 10634, 342184, …	1840	657	16795	1.25037	1	0.201018	27.3186
GOTERM_CC_ALL	GO:0099513~polymeric cytoskeletal fiber	90	4.35624	0.0198378	84276, 80086, 79187, 7846, 11151, 57576, 126917, 3476, 27067, 1393, 23710, 10540, 983, 84861, 90990, 29911, 3925, 10300, 151531, 259266, 6645, 9638, 56992, 3619, 2801, 7280, 3852, 27175, 1855, 1759, 4747, 5357, 10575, 10576, 5358, 4830, 8452, 55329, 3892, 4751, 547, 55909, 1613, 54828, 55559, 10726, 8514, 3800, 9228, 29105, 9093, 8655, 1808, 7278, 81565, 90417, 57619, 51807, 7277, 10634, 342184, …	1840	657	16795	1.25037	1	0.201018	27.3186
GOTERM_CC_ALL	GO:0005819~spindle	44	2.12972	0.031163	11258, 79000, 989, 23255, 81610, 8517, 10899, 79902, 983, 8655, 2068, 81565, 27339, 90417, 84861, 5515, 10300, 22920, 5303, 259266, 56992, 10844, 2801, 3619, 9391, 80254, 5607, 1063, 27175, 292, 79980, 9183, 6196, 55177, 1639, 55700, 1780, 8452, 990, 9587, 25886, 4751, 55012, 55559	1840	295	16795	1.36142	1	0.27224	39.5985
GOTERM_CC_ALL	GO:0015630~microtubule cytoskeleton	137	6.63117	0.0358186	84276, 79000, 57576, 3476, 27067, 115098, 1393, 282991, 10899, 79902, 23710, 10540, 27339, 51637, 90990, 3925, 29911, 9638, 56992, 8398, 27072, 7280, 4190, 79980, 8195, 4830, 547, 84936, 54828, 55559, 10726, 81610, 55860, 25776, 55722, 6500, 8655, 2770, 2068, 81565, 23291, 89927, 57619, 51807, 342184, 3798, 84790, 63876, 22920, 10801, 57159, 9891, 117178, 328, 80254, 5567, 1063, 292, 9183, 55177,…	1840	1072	16795	1.16651	1	0.292856	44.0585
GOTERM_CC_ALL	GO:0005856~cytoskeleton	240	11.6167	0.0454153	84276, 8418, 3476, 27067, 10899, 79902, 3925, 29911, 171024, 27072, 3094, 84285, 3852, 10093, 5357, 5358, 8727, 31, 6877, 547, 4606, 55559, 10726, 55860, 3748, 25776, 55722, 6500, 81565, 23291, 57619, 27289, 84790, 25900, 2979, 22920, 11344, 9891, 117178, 55930, 328, 226, 1063, 9183, 196383, 23108, 114884, 56623, 84871, 85452, 56203, 989, 23237, 50855, 80086, 4354, 7846, 202018, 126917, 7791, 983…	1840	1974	16795	1.10975	1	0.337751	52.2962
GOTERM_MF_ALL	GO:0008092~cytoskeletal protein binding	107	5.17909	0.0548797	10152, 11151, 57576, 282991, 23710, 10540, 286, 51086, 90990, 3925, 29993, 171024, 9638, 56992, 27072, 51560, 22883, 8733, 476, 10093, 5357, 5358, 8727, 4830, 547, 116154, 4606, 83660, 54828, 51493, 91010, 653145, 81610, 6804, 128239, 7414, 26287, 9223, 11034, 81565, 57619, 2275, 342184, 3798, 63876, 22920, 57159, 11344, 6810, 55930, 1264, 226, 7114, 3737, 322, 1639, 1780, 9033, 23336, 84871, 88,…	1746	821	15694	1.17147	1	0.754526	61.9795
GOTERM_CC_ALL	GO:0044430~cytoskeletal part	179	8.66409	0.0808098	79000, 84276, 11151, 57576, 3476, 27067, 282991, 1393, 115098, 10899, 79902, 23710, 10540, 27339, 51637, 90990, 3925, 29911, 9638, 56992, 8398, 7280, 10533, 4190, 3852, 79980, 5357, 10093, 5358, 8195, 4830, 3892, 547, 84936, 1613, 4606, 200373, 54828, 10726, 55559, 81610, 55860, 6804, 7414, 9228, 25776, 55722, 6500, 8655, 11034, 2770, 2068, 81565, 23291, 57619, 51807, 2275, 342184, 3798, 84790, 2…	1840	1472	16795	1.10996	1	0.468139	73.8637
GOTERM_BP_ALL	GO:0007017~microtubule-based process	77	3.72701	0.116018	11258, 79000, 8882, 50855, 80086, 7846, 8120, 57576, 3476, 282991, 10540, 983, 90990, 25897, 3925, 4659, 10300, 259266, 56992, 1946, 2801, 7280, 6456, 28989, 27175, 1855, 51668, 4747, 90102, 26256, 8195, 55700, 4751, 547, 200373, 54828, 55559, 10048, 23255, 3800, 55860, 29105, 55722, 8655, 81565, 7278, 6687, 89927, 90417, 51807, 10947, 7277, 10634, 3798, 84790, 51510, 1175, 4130, 23113, 22920, 57…	1734	599	15608	1.15708	1	0.878249	91.4473
GOTERM_MF_ALL	GO:0015631~tubulin binding	38	1.8393	0.167764	23255, 81610, 3800, 57576, 282991, 23710, 23208, 1808, 81565, 90990, 3925, 342184, 10634, 3798, 10300, 6903, 4130, 57159, 9638, 56992, 10844, 27072, 2801, 6622, 4137, 226, 8733, 5195, 1759, 2242, 1639, 1780, 4830, 9217, 547, 283431, 84871, 54828	1746	283	15694	1.20694	1	0.910042	95.699
GOTERM_CC_ALL	GO:0005813~centrosome	59	2.85576	0.263003	11258, 79000, 50855, 202018, 282991, 10899, 10190, 10540, 983, 84861, 25897, 29911, 4659, 10300, 9638, 56992, 4190, 3398, 5693, 27175, 51668, 10575, 171568, 8195, 9114, 4830, 4751, 25886, 84936, 55559, 29105, 55722, 8655, 6500, 2770, 23352, 81565, 23291, 22920, 117178, 10844, 328, 84461, 80254, 5567, 1063, 5901, 4999, 25853, 196383, 1639, 2539, 23108, 9727, 29922, 10120, 10121, 84871, 55012	1840	486	16795	1.1081	1	0.777595	99.2248
GOTERM_MF_ALL	GO:0008017~microtubule binding	27	1.30687	0.31861	23255, 81610, 3800, 57576, 1808, 81565, 90990, 342184, 10634, 3798, 10300, 4130, 57159, 56992, 27072, 10844, 2801, 4137, 6622, 5195, 1759, 2242, 1639, 1780, 9217, 547, 283431	1746	211	15694	1.15019	1	0.981744	99.8602
GOTERM_BP_ALL	GO:0030036~actin cytoskeleton organization	62	3.00097	0.450195	10152, 56203, 4208, 11151, 9922, 7791, 844, 23370, 29993, 81, 50944, 171024, 11235, 301, 90102, 133522, 5357, 10093, 5358, 51332, 89848, 57026, 8195, 8452, 4088, 55909, 1613, 54828, 3706, 91010, 9266, 3845, 8655, 11034, 3984, 7139, 27289, 2275, 51804, 342184, 54784, 339451, 30846, 147179, 11344, 1264, 226, 7114, 5058, 9270, 5901, 2242, 80115, 1020, 357, 50507, 10456, 9463, 283431, 88, 2039, 23242	1734	540	15608	1.03347	1	0.994502	99.9993
GOTERM_BP_ALL	GO:0030029~actin filament-based process	73	3.5334	0.572668	10152, 56203, 4208, 783, 11151, 9922, 7125, 6324, 25924, 7791, 844, 23370, 29993, 81, 50944, 171024, 11235, 1946, 301, 476, 90102, 5357, 133522, 10093, 5358, 51332, 89848, 57026, 8195, 2257, 8452, 4088, 4647, 55909, 1613, 4606, 54828, 3706, 91010, 9266, 3845, 8655, 11034, 3984, 7139, 27289, 2275, 51804, 342184, 54784, 339451, 30846, 147179, 11344, 1264, 226, 2042, 7114, 5058, 9270, 5901, 2242, 80…	1734	658	15608	0.998608	1	0.998366	100
GOTERM_MF_ALL	GO:0003779~actin binding	43	2.08132	0.591504	56203, 783, 91010, 653145, 11151, 1938, 7414, 7125, 25924, 1496, 11034, 7139, 57619, 2275, 342184, 54784, 339451, 81, 63876, 147179, 171024, 11344, 6645, 1264, 55930, 226, 7114, 28988, 5357, 10093, 5358, 51332, 8727, 357, 4647, 116154, 9463, 283431, 4606, 83660, 88, 2039, 23242	1746	387	15694	0.998727	1	0.99832	100
GOTERM_BP_ALL	GO:0007010~cytoskeleton organization	122	5.90513	0.603328	4208, 10152, 79000, 8882, 11151, 9922, 282991, 286, 3925, 29993, 50944, 171024, 7280, 375790, 3852, 10093, 133522, 5357, 5358, 5027, 89848, 8195, 57026, 1613, 83660, 54828, 55559, 91010, 3845, 55722, 8655, 11034, 81565, 89927, 51807, 27289, 2275, 51804, 342184, 84790, 51510, 23113, 11344, 57159, 117178, 1264, 226, 7114, 128866, 80254, 5058, 9183, 1639, 23336, 51412, 88, 85452, 55012, 56203, 23237…	1734	1110	15608	0.989316	1	0.998702	100
GOTERM_CC_ALL	GO:0005815~microtubule organizing center	68	3.29138	0.637254	11258, 79000, 50855, 79187, 202018, 57576, 115098, 282991, 10899, 10190, 10540, 983, 80700, 84861, 51637, 25897, 29911, 4659, 10300, 9638, 56992, 8398, 4190, 3398, 5693, 27175, 51668, 10575, 171568, 9114, 8195, 4830, 4751, 25886, 84936, 55559, 29105, 9847, 25776, 55722, 8655, 6500, 2770, 81565, 23352, 23291, 51256, 22920, 117178, 10844, 328, 84461, 80254, 5567, 1063, 5901, 4999, 25853, 196383, 25…	1840	633	16795	0.980545	1	0.960458	100
GOTERM_BP_ALL	GO:0000226~microtubule cytoskeleton organization	44	2.12972	0.721707	10048, 79000, 50855, 23255, 8882, 282991, 55722, 983, 81565, 89927, 90417, 25897, 3925, 4659, 10634, 10300, 51510, 4130, 23113, 57159, 259266, 117178, 10844, 2801, 6622, 4137, 128866, 80254, 5195, 28989, 27175, 1855, 4747, 2242, 90102, 9183, 1639, 55700, 4751, 283431, 85452, 54828, 55012, 55559	1734	417	15608	0.949762	1	0.999695	100
Annotation Cluster 15	Enrichment Score: 1.7679618246508564
Category	Term	Count	%	PValue	Genes	List Total	Pop Hits	Pop Total	Fold Enrichment	Bonferroni	Benjamini	FDR
GOTERM_CC_ALL	GO:0070069~cytochrome complex	13	0.629235	1.02918e-05	9377, 9512, 1351, 29796, 4697, 1327, 440567, 1337, 7388, 7386, 617, 7385, 7384	1840	27	16795	4.39483	0.0108908	0.000353181	0.0163881
GOTERM_MF_ALL	GO:0015078~hydrogen ion transmembrane transporter activity	27	1.30687	2.51837e-05	1351, 29796, 4697, 539, 206358, 537, 1346, 518, 516, 9377, 506, 1327, 9296, 440567, 495, 498, 479, 522, 5002, 9114, 529, 1337, 7388, 525, 7386, 527, 7384	1746	100	15694	2.42691	0.0477066	0.0241448	0.0431386
GOTERM_CC_ALL	GO:0005751~mitochondrial respiratory chain complex IV	5	0.242014	0.0345037	1351, 9377, 4697, 1327, 1337	1840	12	16795	3.80322	1	0.290187	42.8311
GOTERM_CC_ALL	GO:0045277~respiratory chain complex IV	5	0.242014	0.0456287	1351, 9377, 4697, 1327, 1337	1840	13	16795	3.51066	1	0.33456	52.4657
GOTERM_BP_ALL	GO:0006123~mitochondrial electron transport, cytochrome c to oxygen	5	0.242014	0.111471	1351, 9377, 4697, 1327, 1337	1734	17	15608	2.6474	1	0.870011	90.5261
GOTERM_MF_ALL	GO:0009055~electron carrier activity	18	0.871249	0.113789	1351, 9377, 51022, 4697, 4729, 1327, 10327, 112812, 4720, 4835, 6389, 50507, 7264, 6390, 1346, 1337, 80142, 57019	1746	112	15694	1.44459	1	0.862902	87.3774
GOTERM_MF_ALL	GO:0016676~oxidoreductase activity, acting on a heme group of donors, oxygen as acceptor	6	0.290416	0.137461	1351, 9377, 4697, 1346, 1327, 1337	1746	25	15694	2.15725	1	0.87882	92.0624
GOTERM_MF_ALL	GO:0004129~cytochrome-c oxidase activity	6	0.290416	0.137461	1351, 9377, 4697, 1346, 1327, 1337	1746	25	15694	2.15725	1	0.87882	92.0624
GOTERM_MF_ALL	GO:0015002~heme-copper terminal oxidase activity	6	0.290416	0.137461	1351, 9377, 4697, 1346, 1327, 1337	1746	25	15694	2.15725	1	0.87882	92.0624
GOTERM_MF_ALL	GO:0016675~oxidoreductase activity, acting on a heme group of donors	6	0.290416	0.155548	1351, 9377, 4697, 1346, 1327, 1337	1746	26	15694	2.07428	1	0.900836	94.4792
Annotation Cluster 16	Enrichment Score: 1.7661572316556735
Category	Term	Count	%	PValue	Genes	List Total	Pop Hits	Pop Total	Fold Enrichment	Bonferroni	Benjamini	FDR
GOTERM_CC_ALL	GO:0031988~membrane-bounded vesicle	428	20.7164	0.00107468	8224, 113451, 5230, 8120, 3479, 59345, 159, 27068, 2953, 3485, 539, 537, 1823, 203190, 5225, 5226, 27072, 5223, 84284, 8404, 5361, 3489, 23646, 1327, 57214, 51160, 79814, 5357, 409, 10093, 8724, 55118, 1434, 826, 55112, 51399, 78986, 340542, 51393, 222236, 726, 419, 149951, 22920, 1845, 55107, 55930, 112483, 327, 58478, 226, 5245, 818, 128866, 59338, 79837, 129804, 1303, 321, 23621, 10073, 196383…	1840	3433	16795	1.13797	0.681482	0.0198714	1.69773
GOTERM_CC_ALL	GO:0031982~vesicle	440	21.2972	0.00244689	8224, 113451, 5230, 8120, 3479, 59345, 159, 27068, 2953, 3485, 539, 537, 1823, 203190, 5225, 5226, 27072, 5223, 84284, 8404, 5361, 3489, 23646, 1327, 57214, 51160, 79814, 5357, 409, 10093, 8724, 55118, 1434, 826, 55112, 51399, 78986, 340542, 51393, 222236, 726, 419, 149951, 22920, 1845, 55107, 55930, 112483, 327, 58478, 226, 5245, 818, 128866, 59338, 79837, 129804, 1303, 321, 23621, 10073, 196383…	1840	3573	16795	1.12404	0.926221	0.0393093	3.82623
GOTERM_CC_ALL	GO:0070062~extracellular exosome	327	15.8277	0.0112621	5230, 51571, 3081, 159, 59345, 27068, 39, 7167, 2953, 3485, 3925, 539, 6611, 1823, 537, 5225, 5226, 5223, 5745, 84284, 3094, 8404, 5361, 5646, 3489, 23646, 1327, 5644, 3093, 3852, 51160, 79814, 5357, 10093, 51768, 4124, 8724, 31, 7172, 11331, 55862, 9980, 55118, 1434, 826, 51699, 55112, 10327, 16, 78986, 340542, 6500, 222236, 54472, 726, 114876, 419, 149951, 22920, 1845, 128240, 11344, 55107, 112…	1840	2661	16795	1.12167	0.999994	0.136672	16.5032
GOTERM_CC_ALL	GO:1903561~extracellular vesicle	327	15.8277	0.0140067	5230, 51571, 3081, 159, 59345, 27068, 39, 7167, 2953, 3485, 3925, 539, 6611, 1823, 537, 5225, 5226, 5223, 5745, 84284, 3094, 8404, 5361, 5646, 3489, 23646, 1327, 5644, 3093, 3852, 51160, 79814, 5357, 10093, 51768, 4124, 8724, 31, 7172, 11331, 55862, 9980, 55118, 1434, 826, 51699, 55112, 10327, 16, 78986, 340542, 6500, 222236, 54472, 726, 114876, 419, 149951, 22920, 1845, 128240, 11344, 55107, 112…	1840	2675	16795	1.1158	1	0.16362	20.1186
GOTERM_CC_ALL	GO:0043230~extracellular organelle	327	15.8277	0.0147962	5230, 51571, 3081, 159, 59345, 27068, 39, 7167, 2953, 3485, 3925, 539, 6611, 1823, 537, 5225, 5226, 5223, 5745, 84284, 3094, 8404, 5361, 5646, 3489, 23646, 1327, 5644, 3093, 3852, 51160, 79814, 5357, 10093, 51768, 4124, 8724, 31, 7172, 11331, 55862, 9980, 55118, 1434, 826, 51699, 55112, 10327, 16, 78986, 340542, 6500, 222236, 54472, 726, 114876, 419, 149951, 22920, 1845, 128240, 11344, 55107, 112…	1840	2676	16795	1.11538	1	0.16842	21.1312
GOTERM_CC_ALL	GO:0044421~extracellular region part	413	19.9903	0.178859	5230, 63923, 3479, 59345, 159, 27068, 2953, 3485, 539, 11095, 537, 1823, 5225, 5226, 5223, 84284, 166752, 8404, 5361, 3489, 23646, 1327, 23643, 57215, 7480, 51160, 79814, 5357, 10093, 51162, 8724, 55118, 1434, 826, 55112, 78986, 340542, 222236, 27283, 726, 419, 149951, 79622, 22920, 1845, 1307, 55107, 55930, 112483, 327, 58478, 226, 5245, 128866, 59338, 79837, 129804, 1303, 118427, 10073, 196383,…	1840	3621	16795	1.04108	1	0.682015	95.6636
GOTERM_CC_ALL	GO:0005576~extracellular region	469	22.7009	0.394814	5230, 63923, 3479, 59345, 159, 27068, 51170, 5368, 2953, 3485, 539, 1823, 11095, 537, 203190, 5225, 5226, 5223, 23780, 84284, 166752, 8404, 5361, 3489, 23646, 1327, 23643, 57215, 57214, 7480, 51160, 79814, 340419, 5357, 10093, 51162, 8724, 407738, 55118, 1434, 10874, 826, 55112, 27087, 78986, 340542, 222236, 374875, 27283, 726, 419, 389812, 149951, 79622, 22920, 1845, 55107, 1307, 55203, 112483, …	1840	4224	16795	1.01347	1	0.869913	99.9664
Annotation Cluster 17	Enrichment Score: 1.7509683203431765
Category	Term	Count	%	PValue	Genes	List Total	Pop Hits	Pop Total	Fold Enrichment	Bonferroni	Benjamini	FDR
GOTERM_CC_ALL	GO:0030424~axon	69	3.33979	0.000472511	113451, 4856, 8882, 11151, 55238, 8120, 6324, 282991, 1393, 23208, 5368, 286, 10300, 84628, 885, 29993, 30818, 9638, 9637, 2617, 5176, 7976, 1855, 1759, 4747, 2805, 10371, 10439, 9114, 23413, 547, 26047, 2566, 134, 8514, 57463, 57154, 10874, 5413, 3508, 6809, 3748, 1128, 1496, 51393, 1808, 3356, 81565, 6687, 4900, 1131, 10947, 3756, 85300, 8898, 1174, 5428, 6622, 4137, 3737, 5058, 23621, 322, 102…	1840	416	16795	1.51397	0.395208	0.0108724	0.749809
GOTERM_CC_ALL	GO:0033267~axon part	38	1.8393	0.0045292	134, 8514, 8120, 10874, 5413, 6324, 1393, 6809, 282991, 1128, 51393, 1808, 6687, 81565, 5368, 286, 10947, 1131, 3756, 885, 29993, 30818, 1174, 5428, 6622, 5176, 3737, 1759, 2805, 4747, 322, 10439, 9114, 3767, 10497, 547, 26047, 23242	1840	218	16795	1.59107	0.992014	0.0666735	6.97385
GOTERM_CC_ALL	GO:0043679~axon terminus	20	0.968054	0.037773	134, 8514, 5428, 6622, 10874, 5413, 3737, 6809, 1393, 1128, 2805, 1808, 5368, 9114, 1131, 10497, 885, 29993, 30818, 1174	1840	113	16795	1.61553	1	0.299705	45.8372
GOTERM_CC_ALL	GO:0044306~neuron projection terminus	20	0.968054	0.0874133	134, 8514, 5428, 6622, 10874, 5413, 3737, 6809, 1393, 1128, 2805, 1808, 5368, 9114, 1131, 10497, 885, 29993, 30818, 1174	1840	125	16795	1.46043	1	0.488914	76.6987
GOTERM_CC_ALL	GO:0043195~terminal bouton	10	0.484027	0.248866	134, 1808, 5428, 6622, 10874, 10497, 5413, 885, 6809, 1174	1840	63	16795	1.44884	1	0.768662	98.9508
Annotation Cluster 18	Enrichment Score: 1.7039161714855098
Category	Term	Count	%	PValue	Genes	List Total	Pop Hits	Pop Total	Fold Enrichment	Bonferroni	Benjamini	FDR
GOTERM_BP_ALL	GO:0051128~regulation of cellular component organization	286	13.8432	0.00798493	4208, 3479, 221937, 3485, 3925, 25791, 7162, 65057, 6616, 10716, 171024, 27072, 5361, 3489, 5645, 57214, 51160, 7480, 5357, 409, 10093, 89848, 8314, 114798, 8724, 56648, 2021, 11331, 4609, 23129, 58495, 51499, 51393, 55869, 25906, 81565, 57619, 9978, 23113, 11344, 1307, 226, 5245, 128866, 10490, 79837, 1063, 322, 9183, 10494, 23108, 10497, 2968, 55486, 56203, 84816, 989, 4856, 23237, 55135, 112, …	1734	2260	15608	1.13908	1	0.282625	14.7733
GOTERM_BP_ALL	GO:0051129~negative regulation of cellular component organization	86	4.16263	0.0156049	56203, 112, 11151, 10507, 10193, 3479, 10505, 23208, 23409, 84861, 3196, 54910, 25791, 3925, 10300, 29993, 65057, 81, 50944, 10445, 10062, 2191, 2067, 9638, 9637, 1946, 3300, 8543, 6311, 50964, 90102, 409, 6196, 5830, 10371, 51332, 5494, 24144, 91461, 8195, 8724, 1654, 4751, 9682, 58495, 54828, 152138, 3312, 51499, 25906, 89927, 51256, 5515, 5657, 10631, 10634, 9529, 10111, 6588, 8898, 8482, 1134…	1734	610	15608	1.26902	1	0.419014	26.9196
GOTERM_BP_ALL	GO:0033043~regulation of organelle organization	145	7.01839	0.0300539	10152, 4208, 64112, 11151, 3479, 286, 3925, 65057, 50944, 171024, 9638, 54623, 9637, 8398, 27072, 10533, 10093, 409, 5027, 4836, 89848, 57026, 8195, 8314, 11331, 1613, 4609, 54828, 51024, 113130, 7416, 51499, 9361, 55869, 9363, 8655, 11034, 25906, 89927, 342184, 55005, 80169, 10111, 4943, 51510, 23113, 10801, 11344, 57159, 113622, 7114, 128866, 79837, 5058, 10419, 1063, 292, 9183, 1639, 990, 5810…	1734	1119	15608	1.16637	1	0.545056	45.5807
GOTERM_BP_ALL	GO:0044087~regulation of cellular component biogenesis	104	5.03388	0.0408227	4208, 10152, 11151, 3925, 885, 7162, 50944, 171024, 9638, 8398, 27072, 9637, 375790, 22883, 8543, 7480, 10093, 5830, 5027, 89848, 8195, 114798, 1613, 54828, 23316, 6804, 10273, 3312, 9363, 2068, 51804, 342184, 1643, 9978, 51510, 10801, 11344, 1307, 7114, 128866, 79837, 1113, 5058, 26050, 1639, 10497, 129293, 64422, 2968, 55011, 56203, 989, 22930, 202018, 6118, 577, 79953, 2067, 23216, 1946, 637, …	1734	787	15608	1.18948	1	0.629996	56.4417
Annotation Cluster 19	Enrichment Score: 1.6961168265469255
Category	Term	Count	%	PValue	Genes	List Total	Pop Hits	Pop Total	Fold Enrichment	Bonferroni	Benjamini	FDR
GOTERM_BP_ALL	GO:0009225~nucleotide-sugar metabolic process	14	0.677638	7.33318e-05	4351, 9945, 55757, 5372, 2931, 1798, 132789, 6675, 7264, 2673, 8813, 2987, 2135, 29925	1734	36	15608	3.50045	0.438582	0.0114794	0.146119
GOTERM_BP_ALL	GO:0009226~nucleotide-sugar biosynthetic process	8	0.387222	0.00585384	4351, 6675, 9945, 7264, 2673, 5372, 132789, 29925	1734	21	15608	3.42901	1	0.234441	11.0474
GOTERM_BP_ALL	GO:0006040~amino sugar metabolic process	8	0.387222	0.0865409	6675, 9945, 9215, 2673, 1798, 132789, 2135, 1118	1734	35	15608	2.05741	1	0.816683	83.5504
GOTERM_BP_ALL	GO:0006047~UDP-N-acetylglucosamine metabolic process	5	0.242014	0.093049	6675, 9945, 2673, 1798, 132789	1734	16	15608	2.81286	1	0.834095	85.7361
GOTERM_BP_ALL	GO:0006048~UDP-N-acetylglucosamine biosynthetic process	4	0.193611	0.114401	6675, 9945, 2673, 132789	1734	11	15608	3.27315	1	0.875519	91.1298
GOTERM_BP_ALL	GO:0046349~amino sugar biosynthetic process	4	0.193611	0.168347	6675, 9945, 2673, 132789	1734	13	15608	2.76959	1	0.930575	97.4667
Annotation Cluster 20	Enrichment Score: 1.577250545682587
Category	Term	Count	%	PValue	Genes	List Total	Pop Hits	Pop Total	Fold Enrichment	Bonferroni	Benjamini	FDR
GOTERM_BP_ALL	GO:0051648~vesicle localization	52	2.51694	1.03741e-05	22930, 8120, 282991, 25924, 23208, 10540, 57586, 6396, 29993, 81, 6616, 79953, 2801, 415117, 6456, 9871, 1759, 126567, 8448, 8729, 5027, 8195, 100191040, 8452, 594855, 4647, 79090, 10053, 8517, 65082, 6804, 5413, 51399, 7476, 8618, 6809, 116841, 8615, 1808, 81565, 10947, 22920, 6810, 123036, 6622, 27095, 1020, 1639, 357, 1780, 54843, 10497	1734	249	15608	1.87976	0.0784194	0.00247164	0.0206834
GOTERM_BP_ALL	GO:0051650~establishment of vesicle localization	50	2.42014	1.17839e-05	22930, 8120, 282991, 25924, 23208, 10540, 57586, 6396, 29993, 81, 6616, 2801, 415117, 6456, 9871, 1759, 126567, 8448, 8729, 5027, 8195, 100191040, 8452, 594855, 4647, 79090, 10053, 8517, 6804, 5413, 51399, 7476, 8618, 6809, 116841, 8615, 1808, 81565, 10947, 22920, 6810, 123036, 6622, 27095, 1020, 1639, 357, 1780, 54843, 10497	1734	237	15608	1.89898	0.088591	0.00264688	0.023494
GOTERM_CC_ALL	GO:0098793~presynapse	54	2.61375	4.75722e-05	8224, 2918, 23208, 51138, 57586, 54910, 885, 6616, 203190, 79953, 2903, 415117, 7781, 7976, 6833, 1855, 1759, 8448, 273, 5027, 9114, 594855, 134, 10874, 6804, 5413, 8618, 51399, 7476, 6809, 7416, 3312, 3748, 116841, 1808, 81565, 3756, 8898, 1174, 5428, 6810, 6622, 10490, 9899, 3737, 10987, 321, 322, 1020, 200933, 10497, 26747, 9463, 26059	1840	280	16795	1.76035	0.0493583	0.00140507	0.0757301
GOTERM_BP_ALL	GO:0099003~vesicle mediated transport in synapse	25	1.21007	0.000163481	22930, 5413, 6804, 7476, 8618, 6809, 116841, 23208, 57586, 29993, 6616, 123036, 6810, 6622, 415117, 6456, 126567, 1759, 8448, 5027, 1020, 100191040, 54843, 10497, 594855	1734	99	15608	2.27302	0.723911	0.0227206	0.325471
GOTERM_BP_ALL	GO:0097480~establishment of synaptic vesicle localization	29	1.40368	0.000181248	22930, 8120, 5413, 6804, 7476, 8618, 282991, 6809, 116841, 23208, 1808, 57586, 10947, 29993, 6616, 123036, 6810, 6622, 415117, 6456, 1759, 126567, 8448, 5027, 1020, 54843, 100191040, 10497, 594855	1734	124	15608	2.10511	0.759951	0.0238949	0.360782
GOTERM_BP_ALL	GO:0048489~synaptic vesicle transport	29	1.40368	0.000181248	22930, 8120, 5413, 6804, 7476, 8618, 282991, 6809, 116841, 23208, 1808, 57586, 10947, 29993, 6616, 123036, 6810, 6622, 415117, 6456, 1759, 126567, 8448, 5027, 1020, 54843, 100191040, 10497, 594855	1734	124	15608	2.10511	0.759951	0.0238949	0.360782
GOTERM_BP_ALL	GO:0097479~synaptic vesicle localization	30	1.45208	0.000201913	22930, 8120, 6804, 5413, 7476, 8618, 282991, 6809, 116841, 23208, 1808, 10947, 57586, 29993, 6616, 79953, 123036, 6810, 6622, 415117, 6456, 1759, 126567, 8448, 5027, 1020, 54843, 100191040, 10497, 594855	1734	131	15608	2.06133	0.795996	0.0253131	0.401837
GOTERM_BP_ALL	GO:0099504~synaptic vesicle cycle	26	1.25847	0.000472219	22930, 5413, 6804, 7476, 8618, 6809, 116841, 23208, 57586, 29993, 6616, 79953, 123036, 6810, 6622, 415117, 6456, 1759, 126567, 8448, 5027, 1020, 100191040, 54843, 10497, 594855	1734	112	15608	2.08955	0.975722	0.0459752	0.937386
GOTERM_BP_ALL	GO:0048284~organelle fusion	32	1.54889	0.000901134	51024, 11151, 65082, 6804, 6809, 9847, 116841, 26100, 8615, 23208, 983, 57586, 30968, 6616, 57192, 85409, 123036, 27072, 6810, 301, 415117, 9392, 10490, 126567, 8448, 57231, 55823, 54927, 23339, 54843, 100191040, 374986	1734	156	15608	1.84639	0.999172	0.0783353	1.78157
GOTERM_BP_ALL	GO:0051656~establishment of organelle localization	67	3.24298	0.00112624	22930, 8120, 25924, 282991, 10540, 23208, 57586, 6396, 10300, 29993, 537, 81, 6616, 9638, 11235, 2801, 415117, 6456, 9871, 1759, 126567, 8448, 4747, 8729, 5027, 8195, 100191040, 8452, 594855, 4647, 79090, 10053, 8517, 81610, 5413, 113130, 6804, 8618, 7476, 51399, 6809, 116841, 8615, 1808, 81565, 10947, 51510, 22920, 6810, 123036, 6622, 4137, 27095, 128866, 5195, 1113, 1063, 5901, 9183, 1020, 357,…	1734	409	15608	1.47452	0.99986	0.0900539	2.22189
GOTERM_CC_ALL	GO:0008021~synaptic vesicle	27	1.30687	0.0011829	8224, 5413, 6804, 51399, 7416, 6809, 23208, 51138, 81565, 54910, 203190, 6616, 8898, 6810, 2903, 6622, 415117, 9899, 10490, 7781, 6833, 1759, 321, 10987, 8448, 273, 9114	1840	127	16795	1.94054	0.716162	0.0211188	1.86719
GOTERM_CC_ALL	GO:0070382~exocytic vesicle	29	1.40368	0.00127991	8224, 6804, 5413, 51399, 3479, 7416, 6809, 23208, 51138, 81565, 54910, 203190, 6616, 8898, 6810, 2903, 6622, 415117, 9899, 10490, 7781, 6833, 1759, 321, 10987, 8448, 273, 9114, 54843	1840	141	16795	1.87733	0.744029	0.0217391	2.01885
GOTERM_BP_ALL	GO:0016079~synaptic vesicle exocytosis	20	0.968054	0.00157841	6810, 123036, 415117, 22930, 5413, 6804, 8618, 6809, 116841, 126567, 8448, 23208, 5027, 1020, 54843, 100191040, 57586, 10497, 594855, 6616	1734	83	15608	2.16895	0.999996	0.109716	3.10068
GOTERM_BP_ALL	GO:0051640~organelle localization	75	3.6302	0.00177045	22930, 8120, 25924, 282991, 79803, 23207, 10540, 23208, 57586, 6396, 10300, 29993, 537, 81, 6616, 259266, 79953, 9638, 11235, 2801, 415117, 6456, 9871, 1759, 126567, 8448, 4747, 8729, 5027, 8195, 100191040, 8452, 594855, 4647, 79090, 10053, 8517, 81610, 65082, 5413, 113130, 6804, 8618, 7476, 51399, 6809, 116841, 8615, 1808, 81565, 10947, 85300, 51510, 54785, 22920, 6810, 123036, 6622, 4137, 27095…	1734	477	15608	1.41528	0.999999	0.11613	3.47164
GOTERM_BP_ALL	GO:0099565~chemical synaptic transmission, postsynaptic	17	0.822846	0.00191942	4208, 134, 2903, 2030, 6622, 22930, 6804, 7476, 23542, 2931, 1855, 409, 1020, 10497, 50944, 8898, 23316	1734	66	15608	2.31848	1	0.122239	3.75847
GOTERM_BP_ALL	GO:0006906~vesicle fusion	23	1.11326	0.00238248	85409, 6810, 27072, 123036, 301, 415117, 11151, 9392, 6804, 10490, 6809, 9847, 116841, 126567, 8448, 8615, 23208, 55823, 23339, 54843, 100191040, 57586, 6616	1734	105	15608	1.97168	1	0.143742	4.64489
GOTERM_BP_ALL	GO:0022406~membrane docking	17	0.822846	0.00311878	10244, 6810, 415117, 65082, 6804, 10490, 5195, 6809, 8615, 5830, 149371, 55823, 54843, 10497, 8724, 60412, 6616	1734	69	15608	2.21768	1	0.166518	6.03843
GOTERM_BP_ALL	GO:0006904~vesicle docking involved in exocytosis	11	0.53243	0.00374746	10244, 55823, 149371, 54843, 65082, 10497, 6804, 10490, 60412, 6809, 6616	1734	35	15608	2.82893	1	0.186721	7.21297
GOTERM_BP_ALL	GO:0090174~organelle membrane fusion	23	1.11326	0.00386437	85409, 6810, 27072, 123036, 301, 415117, 11151, 9392, 6804, 10490, 6809, 9847, 116841, 126567, 8448, 8615, 23208, 55823, 23339, 54843, 100191040, 57586, 6616	1734	109	15608	1.89933	1	0.189579	7.42983
GOTERM_BP_ALL	GO:0007268~chemical synaptic transmission	87	4.21104	0.00528564	4208, 8224, 782, 23237, 783, 2918, 22930, 6324, 1393, 54716, 3780, 2744, 2743, 23208, 5368, 57586, 6616, 50944, 22849, 2903, 8398, 375790, 415117, 5743, 22883, 2892, 23542, 1855, 126567, 1759, 8448, 273, 409, 5027, 89848, 100191040, 3350, 2257, 594855, 2844, 57497, 2566, 5789, 23316, 134, 3706, 6751, 2030, 10874, 5413, 6804, 8618, 7476, 3845, 53358, 6809, 9228, 7416, 3361, 2931, 3312, 116841, 112…	1734	592	15608	1.3228	1	0.229521	10.0281
GOTERM_BP_ALL	GO:0099536~synaptic signaling	87	4.21104	0.00528564	4208, 8224, 782, 23237, 783, 2918, 22930, 6324, 1393, 54716, 3780, 2744, 2743, 23208, 5368, 57586, 6616, 50944, 22849, 2903, 8398, 375790, 415117, 5743, 22883, 2892, 23542, 1855, 126567, 1759, 8448, 273, 409, 5027, 89848, 100191040, 3350, 2257, 594855, 2844, 57497, 2566, 5789, 23316, 134, 3706, 6751, 2030, 10874, 5413, 6804, 8618, 7476, 3845, 53358, 6809, 9228, 7416, 3361, 2931, 3312, 116841, 112…	1734	592	15608	1.3228	1	0.229521	10.0281
GOTERM_BP_ALL	GO:0099537~trans-synaptic signaling	87	4.21104	0.00528564	4208, 8224, 782, 23237, 783, 2918, 22930, 6324, 1393, 54716, 3780, 2744, 2743, 23208, 5368, 57586, 6616, 50944, 22849, 2903, 8398, 375790, 415117, 5743, 22883, 2892, 23542, 1855, 126567, 1759, 8448, 273, 409, 5027, 89848, 100191040, 3350, 2257, 594855, 2844, 57497, 2566, 5789, 23316, 134, 3706, 6751, 2030, 10874, 5413, 6804, 8618, 7476, 3845, 53358, 6809, 9228, 7416, 3361, 2931, 3312, 116841, 112…	1734	592	15608	1.3228	1	0.229521	10.0281
GOTERM_BP_ALL	GO:0098916~anterograde trans-synaptic signaling	87	4.21104	0.00528564	4208, 8224, 782, 23237, 783, 2918, 22930, 6324, 1393, 54716, 3780, 2744, 2743, 23208, 5368, 57586, 6616, 50944, 22849, 2903, 8398, 375790, 415117, 5743, 22883, 2892, 23542, 1855, 126567, 1759, 8448, 273, 409, 5027, 89848, 100191040, 3350, 2257, 594855, 2844, 57497, 2566, 5789, 23316, 134, 3706, 6751, 2030, 10874, 5413, 6804, 8618, 7476, 3845, 53358, 6809, 9228, 7416, 3361, 2931, 3312, 116841, 112…	1734	592	15608	1.3228	1	0.229521	10.0281
GOTERM_BP_ALL	GO:0061025~membrane fusion	33	1.59729	0.00567459	51024, 11151, 6804, 6809, 5478, 9847, 116841, 57531, 8615, 23208, 57586, 30968, 6616, 85409, 123036, 27072, 6810, 301, 415117, 9392, 10490, 10533, 1759, 126567, 8448, 9135, 55968, 55823, 54927, 23339, 54843, 100191040, 374986	1734	182	15608	1.63208	1	0.234061	10.727
GOTERM_BP_ALL	GO:0031629~synaptic vesicle fusion to presynaptic active zone membrane	6	0.290416	0.00679384	6810, 415117, 6804, 6809, 6616, 116841	1734	12	15608	4.50058	1	0.257796	12.7095
GOTERM_BP_ALL	GO:0099500~vesicle fusion to plasma membrane	6	0.290416	0.00679384	6810, 415117, 6804, 6809, 6616, 116841	1734	12	15608	4.50058	1	0.257796	12.7095
GOTERM_BP_ALL	GO:0048278~vesicle docking	14	0.677638	0.00726697	10244, 6810, 415117, 65082, 6804, 10490, 6809, 8615, 149371, 55823, 54843, 10497, 60412, 6616	1734	56	15608	2.25029	1	0.269291	13.5349
GOTERM_BP_ALL	GO:0044801~single-organism membrane fusion	27	1.30687	0.0119335	51024, 11151, 6804, 6809, 9847, 116841, 8615, 23208, 57586, 30968, 6616, 123036, 27072, 6810, 85409, 301, 415117, 9392, 10490, 126567, 8448, 55823, 54927, 23339, 54843, 100191040, 374986	1734	148	15608	1.6421	1	0.361028	21.2885
GOTERM_BP_ALL	GO:0099643~signal release from synapse	25	1.21007	0.0144923	8224, 22930, 5413, 6804, 7476, 8618, 6809, 3312, 116841, 23208, 57586, 6616, 123036, 6810, 6622, 415117, 1855, 126567, 8448, 5027, 1020, 100191040, 54843, 10497, 594855	1734	136	15608	1.65462	1	0.40408	25.2548
GOTERM_BP_ALL	GO:0007269~neurotransmitter secretion	25	1.21007	0.0144923	8224, 22930, 5413, 6804, 7476, 8618, 6809, 3312, 116841, 23208, 57586, 6616, 123036, 6810, 6622, 415117, 1855, 126567, 8448, 5027, 1020, 100191040, 54843, 10497, 594855	1734	136	15608	1.65462	1	0.40408	25.2548
GOTERM_BP_ALL	GO:0050806~positive regulation of synaptic transmission	21	1.01646	0.0147587	134, 2903, 6810, 6622, 22930, 5743, 10874, 22883, 6804, 7476, 6809, 25769, 1855, 116841, 3908, 409, 4900, 10497, 6616, 50944, 23316	1734	108	15608	1.75022	1	0.40698	25.6566
GOTERM_BP_ALL	GO:0060078~regulation of postsynaptic membrane potential	17	0.822846	0.0191704	4208, 134, 2903, 2030, 6622, 22930, 6804, 7476, 23542, 6324, 1855, 1020, 348980, 10497, 50944, 8898, 23316	1734	83	15608	1.84361	1	0.459042	32.0203
GOTERM_BP_ALL	GO:0006887~exocytosis	58	2.80736	0.0208205	10244, 11151, 22930, 1393, 197, 3479, 23208, 7447, 286, 10447, 57586, 537, 81, 6616, 203190, 8398, 27072, 376267, 1893, 415117, 301, 126567, 8448, 5027, 149371, 100191040, 23413, 594855, 65082, 6804, 5413, 8618, 7414, 6809, 116841, 29106, 7277, 60412, 11267, 85409, 6810, 123036, 6622, 226, 7114, 10490, 1113, 5058, 10987, 2242, 1020, 55823, 54843, 10497, 57102, 88, 79634, 2039	1734	393	15608	1.32841	1	0.472442	34.2648
GOTERM_MF_ALL	GO:0005544~calcium-dependent phospholipid binding	12	0.580833	0.0224115	123036, 653145, 301, 5321, 54843, 100191040, 57586, 9847, 309, 126567, 8448, 23208	1746	51	15694	2.11495	1	0.508163	32.1823
GOTERM_BP_ALL	GO:0099531~presynaptic process involved in chemical synaptic transmission	25	1.21007	0.023617	8224, 22930, 5413, 6804, 7476, 8618, 6809, 3312, 116841, 23208, 57586, 6616, 123036, 6810, 6622, 415117, 1855, 126567, 8448, 5027, 1020, 100191040, 54843, 10497, 594855	1734	142	15608	1.58471	1	0.495485	37.9086
GOTERM_BP_ALL	GO:0016050~vesicle organization	44	2.12972	0.0240321	11151, 51534, 6804, 8618, 51399, 6809, 282991, 9847, 116841, 8615, 23208, 57586, 6396, 8907, 51510, 6616, 85409, 123036, 27072, 6810, 2801, 301, 9392, 415117, 27095, 10490, 128866, 9871, 126567, 51160, 8448, 7306, 5027, 8729, 55823, 357, 23339, 54843, 100191040, 8724, 8452, 9217, 4647, 79090	1734	286	15608	1.38479	1	0.496589	38.4329
GOTERM_BP_ALL	GO:0017156~calcium ion regulated exocytosis	20	0.968054	0.02585	6810, 123036, 415117, 22930, 5413, 6804, 8618, 6809, 116841, 126567, 8448, 23208, 5027, 1020, 54843, 100191040, 57586, 10497, 594855, 6616	1734	107	15608	1.68246	1	0.50881	40.6797
GOTERM_BP_ALL	GO:0050803~regulation of synapse structure or activity	36	1.7425	0.0434457	4208, 134, 3706, 57463, 23237, 22930, 7476, 3845, 6809, 389941, 1496, 116841, 4900, 51804, 7162, 6616, 79953, 577, 22849, 2903, 6810, 1946, 6622, 375790, 5743, 22883, 64101, 26050, 25769, 1020, 114798, 10497, 51247, 9463, 23768, 23316	1734	235	15608	1.3789	1	0.64568	58.7563
GOTERM_BP_ALL	GO:1903421~regulation of synaptic vesicle recycling	4	0.193611	0.049863	1020, 6622, 1759, 23208	1734	8	15608	4.50058	1	0.682456	63.9367
GOTERM_BP_ALL	GO:0016081~synaptic vesicle docking	4	0.193611	0.049863	10497, 6804, 6809, 6616	1734	8	15608	4.50058	1	0.682456	63.9367
GOTERM_BP_ALL	GO:0001505~regulation of neurotransmitter levels	30	1.45208	0.0559726	4208, 8224, 22930, 6804, 5413, 7476, 8618, 6809, 3312, 116841, 23208, 221955, 57586, 6616, 123036, 6810, 6622, 415117, 27345, 9899, 1855, 126567, 5053, 8448, 5027, 1020, 54843, 100191040, 10497, 594855	1734	193	15608	1.39914	1	0.708333	68.2895
GOTERM_BP_ALL	GO:0050804~modulation of synaptic transmission	40	1.93611	0.067958	3706, 134, 4208, 8224, 23237, 2918, 22930, 10874, 6804, 5413, 7476, 3845, 6809, 116841, 23208, 3908, 2770, 3356, 4900, 6616, 50944, 8898, 22849, 2903, 6810, 8398, 6622, 5743, 27345, 22883, 23542, 25769, 1855, 409, 1020, 10497, 51247, 594855, 9463, 23316	1734	276	15608	1.30451	1	0.754908	75.4215
GOTERM_MF_ALL	GO:0000149~SNARE binding	20	0.968054	0.0813256	6810, 123036, 2801, 415117, 51594, 79654, 6804, 10490, 6809, 116841, 6833, 126567, 8448, 23208, 55823, 54843, 100191040, 57586, 594855, 6616	1746	122	15694	1.47353	1	0.820041	76.62
GOTERM_BP_ALL	GO:0036465~synaptic vesicle recycling	7	0.338819	0.0828881	1020, 6622, 6456, 7476, 29993, 1759, 23208	1734	28	15608	2.25029	1	0.807035	82.1879
GOTERM_BP_ALL	GO:0006836~neurotransmitter transport	29	1.40368	0.0843764	4208, 8224, 22930, 6804, 5413, 7476, 8618, 6809, 54716, 3312, 116841, 23208, 57586, 6616, 123036, 6810, 6622, 415117, 27345, 9899, 1855, 126567, 8448, 5027, 1020, 54843, 100191040, 10497, 594855	1734	193	15608	1.3525	1	0.810633	82.7554
GOTERM_BP_ALL	GO:1902803~regulation of synaptic vesicle transport	8	0.387222	0.0865409	1020, 6622, 22930, 10497, 5413, 6804, 1759, 23208	1734	35	15608	2.05741	1	0.816683	83.5504
GOTERM_BP_ALL	GO:0045055~regulated exocytosis	39	1.88771	0.111192	22930, 11151, 6804, 5413, 8618, 7414, 1393, 197, 6809, 3479, 116841, 23208, 10447, 57586, 29106, 7277, 81, 6616, 376267, 123036, 27072, 6810, 1893, 415117, 226, 7114, 1113, 126567, 8448, 2242, 5027, 1020, 54843, 100191040, 10497, 57102, 594855, 88, 2039	1734	280	15608	1.25373	1	0.870471	90.4666
GOTERM_BP_ALL	GO:0001956~positive regulation of neurotransmitter secretion	4	0.193611	0.114401	6622, 22930, 10497, 6804	1734	11	15608	3.27315	1	0.875519	91.1298
GOTERM_BP_ALL	GO:0023061~signal release	53	2.56534	0.150758	8224, 4856, 22930, 1393, 25924, 23208, 5019, 7447, 23409, 57586, 6616, 8398, 1946, 301, 415117, 7036, 4843, 6833, 1855, 126567, 3790, 8448, 5027, 100191040, 406, 594855, 134, 10874, 65985, 6804, 5413, 7476, 8618, 6809, 3312, 116841, 5213, 8622, 55107, 6810, 123036, 6622, 818, 292, 291, 1020, 2281, 54843, 3767, 9727, 10497, 7432, 3667	1734	406	15608	1.17503	1	0.915334	96.1548
GOTERM_BP_ALL	GO:0048488~synaptic vesicle endocytosis	5	0.242014	0.152581	1020, 6622, 6456, 29993, 23208	1734	19	15608	2.36872	1	0.916462	96.3161
GOTERM_BP_ALL	GO:0050890~cognition	34	1.64569	0.161489	4208, 134, 9980, 23237, 3845, 7416, 53358, 1393, 1128, 3356, 1996, 4900, 60626, 6616, 50944, 10716, 10752, 577, 22849, 2903, 8398, 5743, 5176, 23542, 25769, 1020, 4835, 5575, 51247, 6100, 2844, 26047, 2821, 23316	1734	249	15608	1.22907	1	0.925096	97.016
GOTERM_MF_ALL	GO:0019905~syntaxin binding	14	0.677638	0.165542	123036, 2801, 79654, 116841, 6833, 126567, 8448, 23208, 55823, 54843, 57586, 100191040, 594855, 6616	1746	87	15694	1.44643	1	0.909821	95.4979
GOTERM_BP_ALL	GO:0017158~regulation of calcium ion-dependent exocytosis	12	0.580833	0.171028	1020, 123036, 22930, 54843, 100191040, 57586, 10497, 5413, 6804, 126567, 8448, 23208	1734	72	15608	1.50019	1	0.93275	97.6247
GOTERM_BP_ALL	GO:0045026~plasma membrane fusion	6	0.290416	0.173828	6810, 415117, 6804, 6809, 6616, 116841	1734	27	15608	2.00026	1	0.934656	97.7797
GOTERM_BP_ALL	GO:0060627~regulation of vesicle-mediated transport	55	2.66215	0.190499	22930, 11151, 197, 23208, 7447, 57586, 537, 29993, 81, 203190, 10062, 376267, 23216, 8398, 27072, 301, 7036, 6456, 6311, 1759, 126567, 51160, 8448, 409, 10103, 100191040, 8724, 23413, 9784, 27352, 6804, 5413, 9847, 5657, 4943, 30846, 1175, 8898, 11267, 113622, 53916, 6810, 123036, 6622, 1012, 2242, 55633, 1020, 55823, 54843, 10497, 57102, 9463, 64422, 88	1734	432	15608	1.14598	1	0.944048	98.5213
GOTERM_BP_ALL	GO:0017157~regulation of exocytosis	24	1.16167	0.192514	11267, 376267, 8398, 6810, 123036, 6622, 301, 22930, 5413, 6804, 126567, 8448, 2242, 23208, 7447, 1020, 54843, 100191040, 57586, 10497, 57102, 23413, 537, 203190	1734	171	15608	1.26332	1	0.944546	98.5929
GOTERM_BP_ALL	GO:0044708~single-organism behavior	50	2.42014	0.19902	134, 4208, 23237, 3845, 1393, 7416, 53358, 27429, 2743, 3356, 1996, 4900, 60626, 885, 6616, 50944, 10716, 10752, 577, 22849, 3251, 2903, 8398, 6622, 4137, 5743, 5176, 23542, 60314, 3737, 3398, 25769, 26050, 1759, 409, 1020, 4835, 114798, 2257, 3350, 5575, 58524, 51247, 2844, 55342, 26047, 2566, 51286, 2821, 23316	1734	391	15608	1.15104	1	0.946925	98.8026
GOTERM_BP_ALL	GO:0048167~regulation of synaptic plasticity	20	0.968054	0.199635	4208, 3706, 22849, 134, 23237, 2903, 6810, 6622, 22930, 5743, 3845, 6809, 25769, 116841, 1020, 4900, 10497, 51247, 6616, 9463	1734	139	15608	1.29513	1	0.947201	98.8208
GOTERM_BP_ALL	GO:0046928~regulation of neurotransmitter secretion	9	0.435624	0.200179	4208, 6622, 22930, 10497, 27345, 5413, 6804, 594855, 23208	1734	51	15608	1.58844	1	0.947414	98.8366
GOTERM_BP_ALL	GO:0048791~calcium ion-regulated exocytosis of neurotransmitter	7	0.338819	0.204552	123036, 54843, 100191040, 57586, 126567, 8448, 23208	1734	36	15608	1.75022	1	0.948839	98.9571
GOTERM_BP_ALL	GO:0072583~clathrin-mediated endocytosis	8	0.387222	0.211222	23149, 1020, 6622, 6456, 29993, 1175, 1759, 23208	1734	44	15608	1.63657	1	0.952261	99.1183
GOTERM_MF_ALL	GO:0005484~SNAP receptor activity	7	0.338819	0.223907	6810, 415117, 6804, 10490, 6809, 6616, 116841	1746	37	15694	1.70054	1	0.953814	98.7002
GOTERM_BP_ALL	GO:0051590~positive regulation of neurotransmitter transport	4	0.193611	0.227953	6622, 22930, 10497, 6804	1734	15	15608	2.40031	1	0.960344	99.425
GOTERM_BP_ALL	GO:0007611~learning or memory	29	1.40368	0.240709	4208, 23237, 3845, 7416, 53358, 1393, 3356, 1996, 4900, 60626, 6616, 10716, 50944, 577, 22849, 2903, 8398, 5743, 5176, 23542, 25769, 1020, 4835, 5575, 51247, 2844, 26047, 2821, 23316	1734	219	15608	1.19193	1	0.9642	99.5875
GOTERM_BP_ALL	GO:0060291~long-term synaptic potentiation	8	0.387222	0.262823	6810, 2903, 4900, 6622, 6809, 25769, 6616, 116841	1734	47	15608	1.53211	1	0.970237	99.7712
GOTERM_BP_ALL	GO:1903305~regulation of regulated secretory pathway	16	0.774443	0.305193	6810, 123036, 376267, 22930, 5413, 6804, 126567, 8448, 2242, 23208, 1020, 54843, 57586, 100191040, 10497, 57102	1734	116	15608	1.24154	1	0.980182	99.9297
GOTERM_BP_ALL	GO:1903530~regulation of secretion by cell	72	3.485	0.350968	4208, 4856, 1149, 22930, 25924, 1393, 3479, 5478, 23208, 5019, 7447, 23409, 26297, 57586, 885, 537, 6616, 203190, 10062, 8398, 376267, 1946, 5600, 301, 7036, 4843, 6833, 126567, 3790, 8448, 5027, 100191040, 3350, 406, 23413, 11146, 6447, 594855, 134, 10874, 65985, 152138, 5413, 6804, 5213, 8764, 1808, 3356, 8622, 10631, 114548, 55107, 11267, 6810, 123036, 6622, 27345, 3737, 51744, 1113, 292, 2242…	1734	609	15608	1.06418	1	0.986968	99.9819
GOTERM_BP_ALL	GO:0051588~regulation of neurotransmitter transport	9	0.435624	0.400297	4208, 6622, 22930, 10497, 27345, 5413, 6804, 594855, 23208	1734	63	15608	1.28588	1	0.991123	99.9963
GOTERM_MF_ALL	GO:0030276~clathrin binding	9	0.435624	0.41946	123036, 54843, 100191040, 57586, 1175, 57214, 126567, 8448, 23208	1746	64	15694	1.26401	1	0.993118	99.991
GOTERM_BP_ALL	GO:0007612~learning	17	0.822846	0.430585	23237, 2903, 5743, 23542, 3845, 7416, 25769, 1996, 1020, 4900, 60626, 2844, 26047, 6616, 10716, 50944, 577	1734	135	15608	1.13348	1	0.993473	99.9987
GOTERM_BP_ALL	GO:0007610~behavior	63	3.04937	0.457551	4208, 23237, 1393, 2744, 2743, 60626, 885, 81627, 887, 6616, 50944, 10716, 10752, 577, 22849, 3251, 2903, 8398, 5743, 5176, 23542, 3398, 1855, 1759, 409, 4835, 8195, 114798, 2847, 2257, 3350, 2844, 26047, 2566, 23316, 134, 1602, 10874, 3845, 7416, 53358, 29105, 27429, 222236, 3356, 1996, 4900, 51301, 6622, 4137, 54584, 60314, 3737, 25769, 26050, 321, 1020, 5575, 58524, 51247, 55342, 51286, 2821	1734	549	15608	1.03292	1	0.994846	99.9995
GOTERM_CC_ALL	GO:0031201~SNARE complex	7	0.338819	0.510907	6810, 415117, 6804, 10490, 6809, 6616, 116841	1840	52	16795	1.22873	1	0.918851	99.9989
GOTERM_BP_ALL	GO:2000300~regulation of synaptic vesicle exocytosis	4	0.193611	0.535884	22930, 10497, 5413, 6804	1734	25	15608	1.44018	1	0.997625	100
GOTERM_BP_ALL	GO:0051046~regulation of secretion	74	3.5818	0.539051	4208, 4856, 1149, 22930, 25924, 1393, 3479, 5478, 23208, 5019, 7447, 23409, 26297, 57586, 885, 537, 6616, 203190, 10062, 8398, 376267, 1946, 5600, 301, 7036, 4843, 6833, 126567, 3790, 8448, 5027, 100191040, 3350, 406, 23413, 11146, 6447, 594855, 134, 10874, 65985, 152138, 5413, 6804, 8764, 5213, 1808, 3356, 8622, 8792, 10631, 114548, 55107, 11267, 6810, 123036, 6622, 27345, 3737, 51744, 1113, 292…	1734	661	15608	1.00769	1	0.99768	100
GOTERM_BP_ALL	GO:0007613~memory	11	0.53243	0.633305	3356, 22849, 4835, 2903, 8398, 5743, 5176, 51247, 25769, 50944, 23316	1734	96	15608	1.03138	1	0.999089	100
GOTERM_BP_ALL	GO:0008306~associative learning	8	0.387222	0.700915	1020, 2903, 4900, 60626, 3845, 6616, 50944, 10716	1734	72	15608	1.00013	1	0.999596	100
GOTERM_BP_ALL	GO:0008542~visual learning	4	0.193611	0.889796	1020, 2903, 60626, 3845	1734	45	15608	0.800103	1	0.999988	100
GOTERM_BP_ALL	GO:0007632~visual behavior	4	0.193611	0.927008	1020, 2903, 60626, 3845	1734	50	15608	0.720092	1	0.999996	100
GOTERM_BP_ALL	GO:0050877~neurological system process	106	5.13069	0.968245	4208, 1414, 1393, 8925, 388939, 2744, 2743, 5368, 60626, 255022, 885, 887, 50944, 10716, 6616, 8398, 6096, 283310, 81392, 5743, 5176, 24, 5172, 57214, 391192, 7480, 391190, 409, 5830, 5027, 4835, 8195, 11281, 2844, 127059, 23316, 6010, 9980, 5141, 10874, 3845, 7416, 53358, 16, 1128, 51393, 1996, 57616, 2979, 55107, 644168, 27094, 284521, 5961, 3737, 25769, 2281, 58524, 5575, 5149, 6100, 9033, 132…	1734	1107	15608	0.861899	1	1	100
GOTERM_BP_ALL	GO:0006898~receptor-mediated endocytosis	22	1.06486	0.97748	286133, 10244, 6622, 7036, 7037, 6456, 6311, 283316, 1759, 28988, 23208, 409, 23149, 1020, 433, 27283, 29993, 1175, 9463, 9784, 8898, 1174	1734	274	15608	0.72272	1	1	100
Annotation Cluster 21	Enrichment Score: 1.5525723102679625
Category	Term	Count	%	PValue	Genes	List Total	Pop Hits	Pop Total	Fold Enrichment	Bonferroni	Benjamini	FDR
GOTERM_BP_ALL	GO:0072655~establishment of protein localization to mitochondrion	35	1.69409	0.0023426	51024, 23203, 26515, 1869, 9804, 64112, 10245, 27165, 2931, 665, 27429, 26519, 8655, 23409, 10651, 10440, 56993, 3098, 401505, 84134, 10055, 3301, 637, 9277, 5695, 29928, 4836, 100287932, 55823, 8314, 55294, 11128, 10456, 25813, 55486	1734	186	15608	1.69377	1	0.142603	4.56886
GOTERM_BP_ALL	GO:0070585~protein localization to mitochondrion	35	1.69409	0.00306524	51024, 23203, 26515, 1869, 9804, 64112, 10245, 27165, 2931, 665, 27429, 26519, 8655, 23409, 10651, 10440, 56993, 3098, 401505, 84134, 10055, 3301, 637, 9277, 5695, 29928, 4836, 100287932, 55823, 8314, 55294, 11128, 10456, 25813, 55486	1734	189	15608	1.66688	1	0.166152	5.93776
GOTERM_CC_ALL	GO:0005741~mitochondrial outer membrane	25	1.21007	0.0768114	84816, 51024, 9804, 64112, 383, 7416, 665, 192111, 10651, 518, 56993, 401505, 3098, 84134, 637, 51566, 55177, 80347, 4830, 57103, 1654, 10456, 11331, 374986, 25813	1840	162	16795	1.4086	1	0.455238	71.9932
GOTERM_CC_ALL	GO:0031968~organelle outer membrane	26	1.25847	0.157289	84816, 51024, 9804, 64112, 383, 7416, 665, 192111, 10651, 518, 56993, 401505, 3098, 84134, 637, 6622, 51566, 55177, 80347, 4830, 57103, 1654, 10456, 11331, 374986, 25813	1840	185	16795	1.28281	1	0.653067	93.4467
GOTERM_CC_ALL	GO:0019867~outer membrane	26	1.25847	0.199	84816, 51024, 9804, 64112, 383, 7416, 665, 192111, 10651, 518, 56993, 401505, 3098, 84134, 637, 6622, 51566, 55177, 80347, 4830, 57103, 1654, 10456, 11331, 374986, 25813	1840	191	16795	1.24252	1	0.70574	97.08
Annotation Cluster 22	Enrichment Score: 1.5151969790907107
Category	Term	Count	%	PValue	Genes	List Total	Pop Hits	Pop Total	Fold Enrichment	Bonferroni	Benjamini	FDR
GOTERM_BP_ALL	GO:0006283~transcription-coupled nucleotide-excision repair	21	1.01646	6.12875e-05	5436, 2067, 5437, 5434, 8533, 50813, 5982, 7507, 10987, 2068, 51138, 2873, 27339, 10920, 8451, 5431, 9978, 5433, 6118, 10450, 2968	1734	71	15608	2.66231	0.382743	0.0100011	0.122134
GOTERM_BP_ALL	GO:0000715~nucleotide-excision repair, DNA damage recognition	10	0.484027	0.000323937	51138, 2873, 10920, 8533, 50813, 8451, 9978, 1643, 7507, 10987	1734	22	15608	4.09143	0.921953	0.0357792	0.64394
GOTERM_BP_ALL	GO:0006289~nucleotide-excision repair	26	1.25847	0.000353666	5436, 5437, 5434, 8533, 2068, 51138, 2873, 27339, 10920, 1643, 9978, 5886, 6118, 2067, 50813, 5982, 10987, 7507, 3981, 4913, 54778, 8451, 5431, 5433, 10450, 2968	1734	110	15608	2.12755	0.938243	0.0384599	0.702839
GOTERM_BP_ALL	GO:0006293~nucleotide-excision repair, preincision complex stabilization	8	0.387222	0.00430975	2068, 2067, 8451, 9978, 1643, 6118, 7507, 2968	1734	20	15608	3.60046	1	0.20525	8.25163
GOTERM_BP_ALL	GO:0006295~nucleotide-excision repair, DNA incision, 3'-to lesion	8	0.387222	0.00585384	2068, 2067, 8451, 9978, 1643, 6118, 7507, 2968	1734	21	15608	3.42901	1	0.234441	11.0474
GOTERM_BP_ALL	GO:0006296~nucleotide-excision repair, DNA incision, 5'-to lesion	10	0.484027	0.0121865	2068, 2067, 4913, 8451, 9978, 1643, 6118, 5982, 7507, 2968	1734	35	15608	2.57176	1	0.364379	21.6894
GOTERM_BP_ALL	GO:0033683~nucleotide-excision repair, DNA incision	10	0.484027	0.0207937	2068, 2067, 4913, 8451, 9978, 1643, 6118, 5982, 7507, 2968	1734	38	15608	2.36872	1	0.473307	34.2288
GOTERM_BP_ALL	GO:0032508~DNA duplex unwinding	15	0.726041	0.0254953	301, 10856, 3508, 3159, 7507, 6832, 2068, 1653, 1654, 8451, 1643, 9978, 2547, 10111, 2968	1734	72	15608	1.87524	1	0.508772	40.2475
GOTERM_BP_ALL	GO:0070911~global genome nucleotide-excision repair	8	0.387222	0.0423977	2068, 2067, 54778, 8451, 9978, 1643, 7507, 2968	1734	30	15608	2.40031	1	0.640893	57.8459
GOTERM_BP_ALL	GO:0032392~DNA geometric change	15	0.726041	0.0426888	301, 10856, 3508, 3159, 7507, 6832, 2068, 1653, 1654, 8451, 1643, 9978, 2547, 10111, 2968	1734	77	15608	1.75347	1	0.642362	58.1007
GOTERM_BP_ALL	GO:0000717~nucleotide-excision repair, DNA duplex unwinding	6	0.290416	0.0629644	2068, 8451, 9978, 1643, 7507, 2968	1734	20	15608	2.70035	1	0.735453	72.6582
GOTERM_BP_ALL	GO:0006294~nucleotide-excision repair, preincision complex assembly	7	0.338819	0.0715444	2068, 8451, 9978, 1643, 6118, 7507, 2968	1734	27	15608	2.33363	1	0.767126	77.2401
GOTERM_BP_ALL	GO:0031334~positive regulation of protein complex assembly	28	1.35528	0.276657	10152, 11151, 10273, 2068, 342184, 885, 1643, 9978, 6118, 147179, 2067, 4137, 637, 5706, 5702, 5700, 7507, 7480, 2242, 10093, 80115, 1639, 10497, 8451, 129293, 9463, 2968, 55011	1734	215	15608	1.17224	1	0.974076	99.8432
GOTERM_MF_ALL	GO:0003684~damaged DNA binding	8	0.387222	0.542595	2067, 328, 5810, 1643, 2547, 5886, 6118, 7507	1746	62	15694	1.15981	1	0.997464	99.9998
GOTERM_BP_ALL	GO:0090305~nucleic acid phosphodiester bond hydrolysis	29	1.40368	0.5898	10248, 10799, 10978, 2068, 83940, 56915, 1643, 9978, 10111, 10775, 6118, 79621, 53918, 5428, 2067, 328, 79033, 167227, 5982, 7507, 5393, 1653, 4913, 5810, 8451, 2021, 154197, 2968, 9337	1734	259	15608	1.00785	1	0.998578	100
GOTERM_BP_ALL	GO:0071103~DNA conformation change	27	1.30687	0.757942	113130, 10856, 26038, 3508, 983, 2068, 8260, 9978, 1643, 10111, 54623, 6732, 10036, 29781, 301, 4674, 7156, 3159, 7507, 6832, 1653, 1654, 8451, 2547, 8359, 55320, 2968	1734	262	15608	0.9276	1	0.999815	100
GOTERM_BP_ALL	GO:0071824~protein-DNA complex subunit organization	22	1.06486	0.898031	1602, 54623, 10036, 5706, 4674, 26038, 5702, 1063, 3159, 5700, 7507, 7480, 2068, 9025, 8451, 9978, 1643, 6118, 8359, 55320, 2968, 79003	1734	239	15608	0.828558	1	0.99999	100
GOTERM_BP_ALL	GO:0065004~protein-DNA complex assembly	18	0.871249	0.947299	1602, 10036, 4674, 5706, 5702, 1063, 5700, 7507, 7480, 2068, 8451, 9978, 1643, 6118, 8359, 55320, 2968, 79003	1734	213	15608	0.760661	1	0.999999	100
Annotation Cluster 23	Enrichment Score: 1.4884139161456433
Category	Term	Count	%	PValue	Genes	List Total	Pop Hits	Pop Total	Fold Enrichment	Bonferroni	Benjamini	FDR
GOTERM_MF_ALL	GO:0016853~isomerase activity	31	1.50048	0.00209788	4351, 51022, 63943, 10954, 5372, 5478, 132789, 7167, 8890, 2954, 8892, 26995, 80142, 84881, 5303, 128240, 63826, 653505, 5300, 5223, 644591, 148014, 7156, 23508, 1652, 2281, 80324, 2287, 7264, 10450, 2821	1746	157	15694	1.77481	0.983029	0.252605	3.53413
GOTERM_MF_ALL	GO:0016859~cis-trans isomerase activity	12	0.580833	0.00509102	653505, 5300, 63943, 2281, 2287, 644591, 148014, 2954, 5478, 10450, 23508, 5303	1746	42	15694	2.56816	0.99995	0.349969	8.37333
GOTERM_BP_ALL	GO:0000413~protein peptidyl-prolyl isomerization	11	0.53243	0.00860865	653505, 5300, 63943, 2281, 2287, 644591, 148014, 5478, 10450, 23508, 5303	1734	39	15608	2.53879	1	0.295895	15.8354
GOTERM_MF_ALL	GO:0003755~peptidyl-prolyl cis-trans isomerase activity	11	0.53243	0.0104624	653505, 5300, 63943, 2281, 2287, 644591, 148014, 5478, 10450, 23508, 5303	1746	40	15694	2.47185	1	0.451424	16.4895
GOTERM_BP_ALL	GO:0006457~protein folding	35	1.69409	0.0154654	63943, 10856, 10954, 59345, 5478, 16, 3312, 9093, 10294, 2770, 9529, 6903, 55831, 134218, 653505, 3301, 23386, 3300, 55757, 644591, 148014, 11140, 9352, 3326, 23508, 10471, 10575, 10576, 2281, 8195, 2287, 7841, 10450, 81572, 10726	1734	210	15608	1.50019	1	0.417546	26.7127
GOTERM_BP_ALL	GO:0018208~peptidyl-proline modification	13	0.629235	0.0208323	653505, 5300, 63943, 2281, 2287, 644591, 148014, 28989, 5478, 10450, 112398, 23508, 5303	1734	57	15608	2.05289	1	0.471335	34.2805
GOTERM_MF_ALL	GO:0005527~macrolide binding	5	0.242014	0.153149	63943, 2281, 2287, 148014, 23508	1746	19	15694	2.36541	1	0.898564	94.2043
GOTERM_MF_ALL	GO:0005528~FK506 binding	5	0.242014	0.153149	63943, 2281, 2287, 148014, 23508	1746	19	15694	2.36541	1	0.898564	94.2043
GOTERM_BP_ALL	GO:0061077~chaperone-mediated protein folding	8	0.387222	0.33612	10576, 63943, 2281, 3300, 2287, 148014, 3312, 23508	1734	51	15608	1.41195	1	0.984659	99.9717
GOTERM_MF_ALL	GO:0008144~drug binding	12	0.580833	0.534424	3356, 63943, 2281, 1131, 2287, 148014, 539, 10450, 3326, 1128, 23508, 2743	1746	98	15694	1.10064	1	0.997293	99.9998
Annotation Cluster 24	Enrichment Score: 1.4472012077426522
Category	Term	Count	%	PValue	Genes	List Total	Pop Hits	Pop Total	Fold Enrichment	Bonferroni	Benjamini	FDR
GOTERM_BP_ALL	GO:0016236~macroautophagy	41	1.98451	0.000122602	57154, 9804, 60673, 22930, 6829, 65082, 10542, 7416, 10193, 665, 23710, 9363, 26100, 8655, 23192, 5563, 4943, 57192, 9474, 10133, 26073, 56993, 9638, 401505, 9637, 83734, 11140, 128866, 10490, 10533, 79837, 54463, 389541, 9821, 23766, 57231, 5571, 89849, 57103, 9538, 64422	1734	198	15608	1.86388	0.619086	0.0180462	0.24418
GOTERM_BP_ALL	GO:1903008~organelle disassembly	21	1.01646	0.0001721	53918, 51024, 57154, 2801, 8562, 11140, 10193, 54463, 28985, 23710, 26100, 983, 9821, 23766, 8729, 4528, 57103, 23192, 64422, 9474, 10133	1734	76	15608	2.48716	0.742024	0.0230894	0.342602
GOTERM_BP_ALL	GO:0000045~autophagosome assembly	14	0.677638	0.0130917	9638, 9637, 60673, 22930, 128866, 79837, 26100, 23710, 23766, 9821, 89849, 23192, 64422, 9474	1734	60	15608	2.10027	1	0.380013	23.1079
GOTERM_BP_ALL	GO:0000422~mitophagy	13	0.629235	0.0158822	51024, 57154, 11140, 10193, 26100, 23710, 23766, 9821, 23192, 57103, 64422, 9474, 10133	1734	55	15608	2.12755	1	0.420493	27.329
GOTERM_BP_ALL	GO:0061726~mitochondrion disassembly	13	0.629235	0.0158822	51024, 57154, 11140, 10193, 26100, 23710, 23766, 9821, 23192, 57103, 64422, 9474, 10133	1734	55	15608	2.12755	1	0.420493	27.329
GOTERM_BP_ALL	GO:1905037~autophagosome organization	14	0.677638	0.0171009	9638, 9637, 60673, 22930, 128866, 79837, 26100, 23710, 23766, 9821, 89849, 23192, 64422, 9474	1734	62	15608	2.03252	1	0.437491	29.1024
GOTERM_BP_ALL	GO:0044804~nucleophagy	5	0.242014	0.131361	23192, 10533, 64422, 9474, 26100	1734	18	15608	2.50032	1	0.896384	93.9677
GOTERM_CC_ALL	GO:0005776~autophagosome	14	0.677638	0.134429	53917, 148022, 65082, 79837, 26100, 23710, 23766, 55823, 89849, 2495, 4943, 9583, 10133, 9474	1840	85	16795	1.50339	1	0.605818	89.9638
GOTERM_BP_ALL	GO:0000423~macromitophagy	5	0.242014	0.152581	57154, 57103, 11140, 10193, 10133	1734	19	15608	2.36872	1	0.916462	96.3161
GOTERM_BP_ALL	GO:2000785~regulation of autophagosome assembly	6	0.290416	0.370326	9638, 9637, 22930, 128866, 79837, 9363	1734	36	15608	1.50019	1	0.98859	99.9901
GOTERM_BP_ALL	GO:1902115~regulation of organelle assembly	20	0.968054	0.381126	4208, 27352, 989, 9638, 23216, 9637, 22930, 202018, 128866, 79837, 6311, 9363, 55633, 55823, 51256, 55329, 51510, 64422, 9474, 10801	1734	157	15608	1.14664	1	0.989502	99.993
GOTERM_BP_ALL	GO:0044088~regulation of vacuole organization	7	0.338819	0.403839	9638, 9637, 22930, 128866, 79837, 4943, 9363	1734	46	15608	1.36974	1	0.991454	99.9967
GOTERM_BP_ALL	GO:0070925~organelle assembly	64	3.09777	0.839358	56203, 4208, 989, 60673, 11151, 22930, 51534, 202018, 51081, 23710, 844, 79003, 259266, 9638, 23216, 9637, 2801, 6311, 28988, 51160, 9821, 5357, 5027, 9114, 89849, 8195, 55329, 1654, 4751, 4647, 79090, 6193, 55559, 27352, 25776, 26100, 55722, 9363, 25804, 5822, 51256, 23192, 51804, 84154, 51510, 30845, 9474, 10801, 11267, 117178, 10844, 128866, 80254, 79837, 51388, 1063, 1874, 23766, 51187, 55633…	1734	632	15608	0.911509	1	0.999959	100
Annotation Cluster 25	Enrichment Score: 1.4151712311122966
Category	Term	Count	%	PValue	Genes	List Total	Pop Hits	Pop Total	Fold Enrichment	Bonferroni	Benjamini	FDR
GOTERM_CC_ALL	GO:0000502~proteasome complex	19	0.919652	0.000150206	5708, 5709, 5706, 90637, 5691, 9352, 5710, 5702, 5693, 80227, 5713, 5686, 51377, 5700, 5695, 5694, 5687, 5886, 84262	1840	65	16795	2.6681	0.147712	0.0039878	0.238929
GOTERM_BP_ALL	GO:0044106~cellular amine metabolic process	27	1.30687	0.000220964	113451, 5710, 5713, 5686, 4947, 1725, 6611, 883, 3251, 112483, 5708, 6622, 5709, 635, 5706, 5691, 5702, 5693, 5700, 5695, 196743, 5694, 6999, 79814, 5687, 51166, 3350	1734	113	15608	2.15072	0.824414	0.0268155	0.439674
GOTERM_BP_ALL	GO:0002478~antigen processing and presentation of exogenous peptide antigen	34	1.64569	0.000244599	11258, 5710, 5686, 5713, 8655, 10540, 8905, 114876, 6396, 8907, 3798, 1175, 1509, 22920, 1174, 56992, 5708, 5709, 5706, 6456, 5691, 5693, 5702, 9871, 5695, 5700, 5694, 1514, 5687, 1639, 1780, 10120, 10121, 10053	1734	158	15608	1.93696	0.854229	0.028756	0.486593
GOTERM_BP_ALL	GO:0009308~amine metabolic process	28	1.35528	0.000287649	113451, 5710, 5686, 5713, 4947, 1725, 6611, 1543, 883, 3251, 112483, 5708, 6622, 5709, 635, 5706, 5691, 5702, 5693, 5700, 5695, 196743, 5694, 6999, 79814, 5687, 51166, 3350	1734	121	15608	2.08291	0.896139	0.0327559	0.572001
GOTERM_BP_ALL	GO:0042787~protein ubiquitination involved in ubiquitin-dependent protein catabolic process	43	2.08132	0.000306534	57154, 10273, 64777, 5710, 51676, 5686, 5713, 57531, 6500, 983, 23352, 25906, 25898, 55008, 25897, 9978, 6921, 84708, 23072, 11237, 5708, 5709, 5706, 79654, 57563, 5691, 5693, 246184, 5702, 153830, 5695, 5700, 5694, 57520, 9232, 5687, 200933, 55294, 54778, 8452, 89910, 8451, 51434	1734	220	15608	1.75932	0.91049	0.0343723	0.609446
GOTERM_BP_ALL	GO:0048002~antigen processing and presentation of peptide antigen	36	1.7425	0.000385021	11258, 5710, 5686, 5713, 8655, 10540, 8905, 114876, 6396, 8907, 3798, 1509, 1175, 22920, 1174, 10134, 56992, 5708, 5709, 5706, 6456, 5691, 5693, 5702, 9871, 5695, 5700, 5694, 1514, 5687, 1639, 1780, 10120, 10121, 55016, 10053	1734	175	15608	1.85167	0.951755	0.0396136	0.764924
GOTERM_BP_ALL	GO:0019884~antigen processing and presentation of exogenous antigen	34	1.64569	0.000395025	11258, 5710, 5686, 5713, 8655, 10540, 8905, 114876, 6396, 8907, 3798, 1175, 1509, 22920, 1174, 56992, 5708, 5709, 5706, 6456, 5691, 5693, 5702, 9871, 5695, 5700, 5694, 1514, 5687, 1639, 1780, 10120, 10121, 10053	1734	162	15608	1.88913	0.95541	0.039588	0.784725
GOTERM_BP_ALL	GO:0009894~regulation of catabolic process	81	3.92062	0.000439856	5436, 113451, 1149, 90637, 9827, 3479, 55432, 5686, 51377, 4898, 983, 25898, 25897, 5261, 5886, 2191, 10134, 22849, 2903, 10869, 5223, 5708, 5709, 3300, 4843, 5706, 342977, 5691, 10533, 5693, 3093, 5702, 5695, 5700, 1855, 5694, 4745, 7480, 51160, 6832, 5687, 5027, 55294, 8724, 51434, 11146, 4088, 2021, 112398, 4609, 134, 81610, 57154, 51594, 10273, 5710, 2931, 5713, 6500, 3356, 25906, 23192, 2895…	1734	499	15608	1.46111	0.968674	0.0434301	0.873412
GOTERM_BP_ALL	GO:0030163~protein catabolic process	116	5.61471	0.000524415	113451, 8533, 90637, 55432, 51377, 4898, 27339, 26268, 23072, 5225, 10134, 55850, 55757, 57563, 10533, 3093, 51160, 7480, 409, 1514, 5027, 8314, 8724, 406, 51434, 11146, 112398, 10524, 57154, 10273, 392360, 9361, 6500, 25906, 23291, 10279, 27283, 54472, 55008, 23192, 4947, 9025, 9978, 84708, 1509, 23113, 5245, 128866, 3326, 23621, 9232, 84313, 7322, 7432, 64777, 51676, 9827, 10193, 5686, 57531, 9…	1734	771	15608	1.35426	0.983906	0.0497011	1.04049
GOTERM_BP_ALL	GO:0016567~protein ubiquitination	112	5.4211	0.000876043	140458, 140459, 51003, 26262, 9862, 8925, 63891, 27339, 26268, 93082, 9040, 23072, 54623, 57563, 79699, 10533, 51619, 3093, 51160, 140461, 409, 10477, 9920, 51434, 11146, 134111, 57154, 10273, 317719, 55869, 6500, 25906, 23291, 55008, 1840, 9025, 9978, 1643, 55527, 84708, 23113, 9232, 7322, 55016, 64422, 148022, 7704, 64777, 51676, 10193, 55884, 57820, 5686, 57531, 983, 84246, 25898, 84861, 25897…	1734	750	15608	1.34417	0.998991	0.0770901	1.73238
GOTERM_BP_ALL	GO:0019882~antigen processing and presentation	40	1.93611	0.000945842	11258, 5710, 5686, 5713, 80328, 9363, 10540, 8655, 114876, 8905, 6396, 8907, 3798, 1509, 1175, 22920, 1174, 10134, 56992, 5708, 5709, 5706, 6456, 5691, 5693, 5702, 9871, 5695, 5700, 5694, 11021, 1514, 5687, 1639, 1780, 23180, 10120, 10121, 55016, 10053	1734	211	15608	1.70638	0.999418	0.0811661	1.86917
GOTERM_BP_ALL	GO:0031329~regulation of cellular catabolic process	62	3.00097	0.00100153	5436, 1149, 90637, 9827, 3479, 5686, 51377, 4898, 983, 25898, 25897, 5261, 5886, 10134, 22849, 10869, 5223, 5708, 5709, 3300, 5706, 342977, 5691, 5693, 5702, 3093, 5695, 5700, 1855, 5694, 4745, 7480, 6832, 5687, 5027, 55294, 51434, 2021, 11146, 4609, 57154, 51594, 10273, 5710, 2931, 5713, 6500, 3356, 25906, 5563, 28951, 9529, 8898, 65992, 85409, 6622, 246184, 3326, 55823, 57103, 3667, 9337	1734	370	15608	1.5083	0.999625	0.0839136	1.97819
GOTERM_BP_ALL	GO:0051438~regulation of ubiquitin-protein transferase activity	25	1.21007	0.00144817	10273, 5710, 5686, 5713, 983, 6500, 25906, 3984, 9529, 55527, 5300, 5708, 5709, 5706, 79699, 5691, 5702, 246184, 5693, 5700, 5695, 5694, 5687, 55294, 51434	1734	114	15608	1.97394	0.999989	0.106808	2.84834
GOTERM_BP_ALL	GO:0031145~anaphase-promoting complex-dependent catabolic process	19	0.919652	0.00161127	5708, 5709, 5706, 5691, 5710, 246184, 5702, 5693, 5713, 5686, 5700, 5695, 5694, 9232, 983, 5687, 25906, 8452, 51434	1734	77	15608	2.22106	0.999997	0.109934	3.16425
GOTERM_BP_ALL	GO:0051444~negative regulation of ubiquitin-protein transferase activity	19	0.919652	0.00188146	5708, 5709, 5706, 5691, 5710, 5693, 246184, 5702, 5713, 5686, 5700, 5695, 5694, 983, 5687, 3984, 25906, 51434, 9529	1734	78	15608	2.19259	1	0.121942	3.68547
GOTERM_BP_ALL	GO:0033238~regulation of cellular amine metabolic process	18	0.871249	0.00191271	3251, 5708, 6622, 5709, 5706, 5691, 5710, 5702, 5693, 5713, 5686, 5700, 5695, 196743, 5694, 5687, 3350, 4947	1734	72	15608	2.25029	1	0.12283	3.74558
GOTERM_BP_ALL	GO:0042176~regulation of protein catabolic process	59	2.85576	0.00255864	113451, 90637, 9827, 55432, 5686, 51377, 4898, 983, 25898, 25897, 5886, 10134, 2903, 10869, 5708, 5709, 3300, 5706, 4843, 5691, 10533, 5693, 5702, 3093, 5700, 1855, 5695, 4745, 5694, 51160, 7480, 5687, 55294, 8724, 51434, 4088, 11146, 112398, 81610, 57154, 10273, 5710, 2931, 5713, 6500, 25906, 23192, 4947, 28951, 9529, 11267, 65992, 85409, 5300, 5245, 246184, 3326, 55823, 7432	1734	362	15608	1.46704	1	0.147906	4.98007
GOTERM_BP_ALL	GO:0044257~cellular protein catabolic process	97	4.69506	0.00256444	8533, 90637, 55432, 51377, 27339, 26268, 23072, 10134, 55757, 57563, 3093, 51160, 7480, 409, 1514, 8314, 406, 11146, 51434, 10524, 57154, 10273, 392360, 9361, 6500, 25906, 23291, 54472, 27283, 55008, 9025, 9978, 84708, 23113, 128866, 3326, 9232, 84313, 7322, 64777, 9827, 51676, 10193, 5686, 57531, 983, 25898, 25897, 25862, 6921, 5886, 2191, 11237, 10869, 5708, 3300, 5709, 5706, 79654, 5691, 55298…	1734	655	15608	1.333	1	0.147139	4.9911
GOTERM_BP_ALL	GO:0051437~positive regulation of ubiquitin-protein ligase activity involved in regulation of mitotic cell cycle transition	18	0.871249	0.00261388	5708, 5709, 5706, 5691, 5710, 5693, 246184, 5702, 5713, 5686, 5700, 5695, 5694, 6500, 983, 5687, 25906, 51434	1734	74	15608	2.18947	1	0.148677	5.08495
GOTERM_BP_ALL	GO:0031331~positive regulation of cellular catabolic process	46	2.22652	0.00303768	5436, 57154, 90637, 10273, 5710, 3479, 5686, 5713, 4898, 983, 6500, 3356, 25906, 25898, 25897, 5563, 28951, 5261, 10134, 65992, 22849, 85409, 6622, 5708, 3300, 5709, 5706, 342977, 5691, 5693, 246184, 5702, 5695, 5700, 1855, 5694, 6832, 5687, 5027, 55823, 55294, 51434, 3667, 2021, 9337, 4609	1734	268	15608	1.54497	1	0.165925	5.88589
GOTERM_BP_ALL	GO:0051436~negative regulation of ubiquitin-protein ligase activity involved in mitotic cell cycle	17	0.822846	0.00311878	5708, 5709, 5706, 5691, 5710, 246184, 5702, 5693, 5713, 5686, 5700, 5695, 5694, 983, 5687, 25906, 51434	1734	69	15608	2.21768	1	0.166518	6.03843
GOTERM_BP_ALL	GO:0009896~positive regulation of catabolic process	54	2.61375	0.00318743	5436, 90637, 3479, 5686, 4898, 983, 25898, 25897, 5261, 10134, 22849, 5708, 3300, 5709, 5706, 342977, 5691, 10533, 5702, 5693, 5700, 1855, 5695, 5694, 51160, 6832, 5687, 5027, 55294, 51434, 2021, 112398, 4609, 57154, 10273, 5710, 2931, 5713, 6500, 3356, 25906, 23192, 4947, 5563, 28951, 11267, 65992, 85409, 6622, 246184, 55823, 7432, 3667, 9337	1734	328	15608	1.4819	1	0.1676	6.16738
GOTERM_BP_ALL	GO:1901987~regulation of cell cycle phase transition	54	2.61375	0.00363373	63967, 1869, 4303, 5686, 983, 27133, 27339, 84861, 84967, 6118, 5708, 637, 5709, 301, 5706, 5691, 3398, 5693, 5702, 5700, 5695, 5694, 7480, 5687, 55294, 56892, 1654, 8452, 8451, 9587, 51434, 11331, 81610, 113130, 5710, 51499, 5713, 6500, 2068, 25906, 10361, 80169, 79621, 1543, 3275, 328, 246184, 1874, 1063, 9183, 990, 51451, 894, 9337	1734	330	15608	1.47292	1	0.186301	7.00153
GOTERM_BP_ALL	GO:0051439~regulation of ubiquitin-protein ligase activity involved in mitotic cell cycle	17	0.822846	0.00363499	5708, 5709, 5706, 5691, 5710, 246184, 5702, 5693, 5713, 5686, 5700, 5695, 5694, 983, 5687, 25906, 51434	1734	70	15608	2.18599	1	0.185159	7.00387
GOTERM_BP_ALL	GO:2000060~positive regulation of protein ubiquitination involved in ubiquitin-dependent protein catabolic process	20	0.968054	0.00367101	57154, 5708, 5709, 5706, 5691, 5710, 5693, 246184, 5702, 5713, 5686, 5695, 5700, 5694, 6500, 983, 5687, 25906, 55294, 51434	1734	89	15608	2.02273	1	0.18562	7.07087
GOTERM_BP_ALL	GO:0051603~proteolysis involved in cellular protein catabolic process	92	4.45305	0.00376748	8533, 90637, 64777, 51676, 10193, 55432, 5686, 51377, 57531, 983, 27339, 25898, 26268, 25897, 25862, 6921, 5886, 2191, 23072, 10134, 11237, 10869, 5708, 5709, 3300, 55757, 5706, 79654, 57563, 5691, 55298, 5693, 3093, 5702, 5695, 1855, 5700, 5694, 4745, 7480, 51160, 57520, 5687, 1514, 409, 55294, 8314, 8452, 89910, 8451, 406, 51434, 11146, 10524, 57154, 10273, 114907, 392360, 5710, 2931, 5713, 936…	1734	624	15608	1.32709	1	0.186447	7.25013
GOTERM_BP_ALL	GO:1903321~negative regulation of protein modification by small protein conjugation or removal	27	1.30687	0.00390156	5710, 10363, 5686, 5713, 55869, 983, 25906, 3984, 9529, 5708, 3301, 5709, 3300, 5706, 5691, 5702, 246184, 5693, 5700, 5695, 5694, 51160, 5687, 409, 1020, 51434, 11146	1734	136	15608	1.78699	1	0.190044	7.49872
GOTERM_BP_ALL	GO:1904667~negative regulation of ubiquitin protein ligase activity	17	0.822846	0.00421938	5708, 5709, 5706, 5691, 5710, 246184, 5702, 5693, 5713, 5686, 5700, 5695, 5694, 983, 5687, 25906, 51434	1734	71	15608	2.15521	1	0.202625	8.08545
GOTERM_BP_ALL	GO:0006521~regulation of cellular amino acid metabolic process	14	0.677638	0.00442881	5708, 5709, 5706, 5691, 5710, 5702, 5693, 5713, 5700, 5695, 5686, 5694, 5687, 4947	1734	53	15608	2.37766	1	0.206576	8.47013
GOTERM_BP_ALL	GO:0070647~protein modification by small protein conjugation or removal	136	6.58277	0.00455824	8533, 140458, 51003, 140459, 26262, 55432, 9862, 8925, 51377, 79902, 9929, 63891, 27339, 26268, 10920, 93082, 11097, 9040, 23072, 54623, 348180, 57563, 79699, 10533, 3093, 51619, 51160, 140461, 409, 8314, 10477, 9920, 51434, 11146, 134111, 57154, 10273, 317719, 55869, 6500, 25906, 23291, 54472, 55008, 29086, 1840, 9025, 9978, 1643, 55527, 84708, 23113, 83734, 3326, 9232, 7322, 55016, 64422, 14802…	1734	983	15608	1.24533	1	0.2107	8.70711
GOTERM_BP_ALL	GO:0010498~proteasomal protein catabolic process	62	3.00097	0.00471314	90637, 64777, 55432, 10193, 5686, 983, 27339, 25898, 26268, 25897, 5886, 10134, 11237, 10869, 5708, 5709, 3300, 55757, 79654, 5706, 5691, 55298, 5693, 5702, 3093, 5695, 5700, 1855, 5694, 4745, 7480, 5687, 409, 55294, 8452, 406, 8451, 51434, 11146, 10524, 57154, 10273, 5710, 2931, 5713, 6500, 25906, 23291, 28951, 9978, 9529, 57092, 65992, 85409, 79176, 246184, 153830, 3326, 9232, 200933, 55968, 54…	1734	395	15608	1.41284	1	0.215783	8.98995
GOTERM_BP_ALL	GO:0090263~positive regulation of canonical Wnt signaling pathway	24	1.16167	0.0050042	5300, 79705, 5708, 5709, 5706, 7476, 5691, 2254, 5710, 5693, 5702, 5713, 5686, 5695, 1855, 5700, 5694, 7480, 340419, 5687, 27123, 406, 1613, 259266	1734	118	15608	1.83074	1	0.223651	9.51918
GOTERM_BP_ALL	GO:0051443~positive regulation of ubiquitin-protein transferase activity	21	1.01646	0.00501689	5300, 5708, 5709, 5706, 5691, 10273, 5710, 5693, 246184, 5702, 5713, 5686, 5695, 5700, 5694, 6500, 983, 5687, 25906, 55294, 51434	1734	98	15608	1.92882	1	0.222896	9.54219
GOTERM_BP_ALL	GO:0044770~cell cycle phase transition	80	3.87222	0.00533056	11258, 63967, 8882, 4303, 1869, 7846, 5686, 10540, 983, 27339, 27133, 84861, 84967, 4659, 6118, 10133, 637, 5708, 5709, 301, 5706, 5691, 3398, 5693, 5702, 5695, 5700, 5694, 7480, 5687, 57325, 56892, 55294, 8452, 1654, 9587, 4751, 8451, 51434, 11331, 55559, 81610, 113130, 128239, 5710, 51499, 5713, 5520, 55722, 8655, 6500, 2068, 25906, 1033, 23291, 1031, 10361, 7277, 80169, 10776, 1543, 79621, 235…	1734	537	15608	1.34095	1	0.229975	10.1091
GOTERM_BP_ALL	GO:1904668~positive regulation of ubiquitin protein ligase activity	18	0.871249	0.00534139	5708, 5709, 5706, 5691, 5710, 5693, 246184, 5702, 5713, 5686, 5700, 5695, 5694, 6500, 983, 5687, 25906, 51434	1734	79	15608	2.0509	1	0.229139	10.1286
GOTERM_BP_ALL	GO:0032446~protein modification by small protein conjugation	121	5.85673	0.00545088	140458, 51003, 140459, 26262, 9862, 8925, 79902, 63891, 27339, 26268, 93082, 11097, 9040, 23072, 54623, 348180, 57563, 79699, 10533, 3093, 51619, 51160, 140461, 409, 10477, 9920, 51434, 11146, 134111, 57154, 10273, 317719, 55869, 6500, 25906, 23291, 54472, 55008, 1840, 9025, 9978, 1643, 55527, 84708, 23113, 83734, 9232, 7322, 55016, 64422, 148022, 7704, 64777, 51676, 10193, 55884, 57820, 5686, 57…	1734	865	15608	1.25912	1	0.230764	10.3257
GOTERM_BP_ALL	GO:1903050~regulation of proteolysis involved in cellular protein catabolic process	39	1.88771	0.00553194	57154, 90637, 10273, 5710, 5686, 5713, 51377, 6500, 983, 25906, 25898, 25897, 28951, 9529, 5886, 10134, 65992, 85409, 10869, 5708, 3300, 5709, 5706, 5691, 5693, 3093, 246184, 5702, 5695, 5700, 1855, 3326, 5694, 4745, 7480, 5687, 55294, 51434, 11146	1734	225	15608	1.5602	1	0.232531	10.4713
GOTERM_BP_ALL	GO:1901990~regulation of mitotic cell cycle phase transition	50	2.42014	0.0057071	63967, 1869, 4303, 5686, 983, 27133, 84861, 84967, 6118, 5708, 637, 301, 5709, 5706, 5691, 3398, 5702, 5693, 5700, 5695, 5694, 7480, 5687, 1654, 8452, 8451, 9587, 51434, 11331, 113130, 5710, 51499, 5713, 6500, 2068, 25906, 10361, 80169, 79621, 1543, 3275, 328, 246184, 1874, 1063, 9183, 990, 51451, 894, 9337	1734	307	15608	1.46599	1	0.234019	10.7852
GOTERM_BP_ALL	GO:0031397~negative regulation of protein ubiquitination	25	1.21007	0.00628207	5710, 5686, 5713, 55869, 983, 25906, 3984, 9529, 5708, 3301, 5709, 5706, 5691, 246184, 5702, 5693, 5700, 5695, 5694, 51160, 409, 5687, 1020, 51434, 11146	1734	127	15608	1.77188	1	0.245625	11.8083
GOTERM_BP_ALL	GO:0009056~catabolic process	247	11.9555	0.00699174	113451, 8882, 5230, 90637, 3081, 3479, 51377, 39, 51170, 4898, 7167, 1974, 1725, 2954, 56915, 5225, 55850, 3098, 5223, 3094, 55757, 23646, 5645, 3093, 4116, 57214, 7480, 51160, 409, 167153, 1592, 8314, 51166, 8724, 406, 2021, 84890, 4609, 51594, 10327, 132789, 6500, 222236, 25906, 23291, 54472, 27283, 9978, 79621, 23113, 112483, 226, 5245, 128866, 1303, 23621, 522, 3939, 7322, 56623, 2821, 4353, …	1734	1924	15608	1.15555	1	0.261751	13.0557
GOTERM_BP_ALL	GO:0044772~mitotic cell cycle phase transition	75	3.6302	0.00749903	11258, 63967, 8882, 4303, 1869, 7846, 5686, 10540, 983, 27133, 84861, 84967, 4659, 6118, 10133, 637, 5708, 5709, 301, 5706, 5691, 3398, 5693, 5702, 5695, 5700, 5694, 7480, 5687, 57325, 1654, 8452, 9587, 4751, 8451, 51434, 11331, 55559, 113130, 128239, 5710, 51499, 5713, 5520, 55722, 8655, 6500, 25906, 1033, 23291, 1031, 10361, 7277, 80169, 10776, 1543, 79621, 23594, 79176, 3275, 328, 818, 128866,…	1734	505	15608	1.3368	1	0.272815	13.937
GOTERM_BP_ALL	GO:0019941~modification-dependent protein catabolic process	81	3.92062	0.00775457	8533, 90637, 64777, 51676, 55432, 5686, 51377, 57531, 983, 25898, 26268, 25897, 25862, 6921, 5886, 23072, 10134, 11237, 10869, 5708, 5709, 3300, 55757, 5706, 79654, 57563, 5691, 55298, 5693, 3093, 5702, 5695, 5700, 1855, 5694, 4745, 51160, 57520, 5687, 409, 55294, 8314, 8452, 89910, 8451, 406, 51434, 10524, 57154, 10273, 114907, 5710, 2931, 5713, 9361, 6500, 25906, 23352, 23291, 54472, 55008, 289…	1734	553	15608	1.31843	1	0.279428	14.3778
GOTERM_BP_ALL	GO:0043632~modification-dependent macromolecule catabolic process	82	3.96902	0.00776262	8533, 90637, 64777, 51676, 55432, 5686, 51377, 57531, 983, 25898, 26268, 25897, 25862, 6921, 5886, 23072, 10134, 11237, 10869, 5708, 5709, 3300, 55757, 5706, 79654, 57563, 5691, 55298, 5693, 3093, 5702, 5695, 5700, 1855, 5694, 4745, 51160, 57520, 5687, 409, 55294, 8314, 8452, 89910, 8451, 406, 51434, 10524, 57154, 10273, 114907, 5710, 2931, 5713, 9361, 6500, 25906, 23352, 23291, 54472, 55008, 289…	1734	561	15608	1.31568	1	0.278417	14.3917
GOTERM_BP_ALL	GO:0006511~ubiquitin-dependent protein catabolic process	80	3.87222	0.00776484	8533, 90637, 64777, 51676, 55432, 5686, 51377, 57531, 983, 25898, 26268, 25897, 25862, 6921, 5886, 23072, 10134, 11237, 10869, 5708, 5709, 3300, 55757, 5706, 79654, 57563, 5691, 55298, 5693, 3093, 5702, 5695, 5700, 1855, 5694, 4745, 51160, 57520, 5687, 409, 55294, 8314, 8452, 89910, 8451, 406, 51434, 10524, 57154, 10273, 114907, 5710, 2931, 5713, 6500, 25906, 23352, 23291, 54472, 55008, 28951, 90…	1734	545	15608	1.32127	1	0.277237	14.3955
GOTERM_BP_ALL	GO:1903362~regulation of cellular protein catabolic process	41	1.98451	0.00861344	57154, 90637, 10273, 9827, 5710, 5686, 5713, 51377, 983, 6500, 25906, 25898, 25897, 28951, 9529, 5886, 10134, 65992, 85409, 10869, 5708, 3300, 5709, 5706, 5691, 5693, 3093, 246184, 5702, 5695, 3326, 1855, 5700, 5694, 4745, 7480, 5687, 55823, 55294, 51434, 11146	1734	246	15608	1.50019	1	0.294765	15.8435
GOTERM_BP_ALL	GO:1904666~regulation of ubiquitin protein ligase activity	18	0.871249	0.00890257	5708, 5709, 5706, 5691, 5710, 5693, 246184, 5702, 5713, 5686, 5700, 5695, 5694, 6500, 983, 5687, 25906, 51434	1734	83	15608	1.95206	1	0.300461	16.3316
GOTERM_BP_ALL	GO:0043161~proteasome-mediated ubiquitin-dependent protein catabolic process	57	2.75895	0.0089047	90637, 64777, 55432, 5686, 983, 25898, 26268, 25897, 5886, 10134, 11237, 10869, 5708, 5709, 3300, 79654, 5706, 55757, 5691, 55298, 5693, 5702, 3093, 5700, 1855, 5695, 4745, 5694, 5687, 409, 55294, 8452, 406, 8451, 51434, 10524, 57154, 10273, 5710, 2931, 5713, 6500, 25906, 23291, 28951, 9978, 9529, 57092, 85409, 79176, 246184, 153830, 3326, 9232, 200933, 55968, 54778	1734	368	15608	1.3942	1	0.299258	16.3352
GOTERM_BP_ALL	GO:0002223~stimulatory C-type lectin receptor signaling pathway	20	0.968054	0.00961404	8517, 5708, 5709, 5706, 5691, 5710, 3845, 5567, 5058, 5693, 5702, 5713, 5686, 5695, 5700, 5694, 6500, 5687, 23291, 7322	1734	97	15608	1.85591	1	0.315008	17.5211
GOTERM_BP_ALL	GO:1903052~positive regulation of proteolysis involved in cellular protein catabolic process	30	1.45208	0.0105073	57154, 90637, 10273, 5710, 5686, 5713, 6500, 983, 25906, 25898, 25897, 28951, 10134, 65992, 85409, 5708, 5709, 3300, 5706, 5691, 5702, 246184, 5693, 5700, 1855, 5695, 5694, 5687, 55294, 51434	1734	168	15608	1.60735	1	0.333433	18.9918
GOTERM_BP_ALL	GO:1901575~organic substance catabolic process	232	11.2294	0.010788	113451, 8882, 5230, 90637, 3081, 3479, 51377, 39, 4898, 7167, 1974, 1725, 2954, 56915, 5225, 55850, 3098, 5223, 3094, 55757, 23646, 3093, 4116, 57214, 7480, 51160, 409, 167153, 1592, 8314, 51166, 8724, 406, 2021, 84890, 4609, 51594, 10327, 132789, 6500, 222236, 25906, 23291, 54472, 27283, 9978, 79621, 23113, 112483, 226, 5245, 128866, 23621, 3939, 7322, 56623, 2821, 27165, 51676, 4758, 983, 25898…	1734	1812	15608	1.15247	1	0.339322	19.4488
GOTERM_BP_ALL	GO:0002220~innate immune response activating cell surface receptor signaling pathway	20	0.968054	0.0119244	8517, 5708, 5709, 5706, 5691, 5710, 3845, 5567, 5058, 5693, 5702, 5713, 5686, 5695, 5700, 5694, 6500, 5687, 23291, 7322	1734	99	15608	1.81841	1	0.362169	21.274
GOTERM_BP_ALL	GO:2000058~regulation of protein ubiquitination involved in ubiquitin-dependent protein catabolic process	20	0.968054	0.0119244	57154, 5708, 5709, 5706, 5691, 5710, 5693, 246184, 5702, 5713, 5686, 5695, 5700, 5694, 6500, 983, 5687, 25906, 55294, 51434	1734	99	15608	1.81841	1	0.362169	21.274
GOTERM_BP_ALL	GO:0007346~regulation of mitotic cell cycle	70	3.38819	0.0144498	63967, 4303, 1869, 3479, 5686, 983, 27133, 84861, 84967, 6118, 26073, 10055, 637, 5708, 5709, 301, 5706, 5691, 7976, 3398, 5693, 5702, 5695, 5700, 5694, 7480, 5687, 8729, 440, 57026, 1654, 8452, 9587, 4751, 8451, 51434, 4088, 11331, 1613, 4609, 113130, 5710, 51696, 51499, 5713, 6500, 2068, 25906, 10361, 80169, 1543, 79621, 51510, 23113, 1845, 5300, 3275, 328, 128866, 10419, 246184, 1063, 1874, 91…	1734	480	15608	1.31267	1	0.40456	25.1905
GOTERM_BP_ALL	GO:0009057~macromolecule catabolic process	152	7.35721	0.0146815	5436, 113451, 8882, 8533, 90637, 55432, 51377, 4898, 27339, 26268, 1974, 56915, 23072, 5225, 10134, 55850, 375790, 55757, 57563, 10533, 3093, 4116, 57214, 7480, 51160, 1514, 409, 5027, 167153, 8314, 8724, 406, 51434, 11146, 2021, 112398, 154197, 10524, 57154, 51594, 10273, 392360, 6189, 9361, 6500, 25906, 23291, 10279, 27283, 54472, 25804, 55008, 23192, 9025, 4947, 9978, 84708, 79621, 1509, 23113…	1734	1150	15608	1.18972	1	0.40673	25.5404
GOTERM_BP_ALL	GO:0050852~T cell receptor signaling pathway	28	1.35528	0.0149848	387357, 8517, 7294, 5710, 5686, 5713, 6500, 9473, 23291, 25865, 30968, 1845, 5708, 5709, 5706, 5691, 5693, 5702, 5058, 917, 5700, 5695, 5694, 5687, 9840, 3937, 23180, 7322	1734	158	15608	1.59514	1	0.410356	25.9961
GOTERM_CC_ALL	GO:0000151~ubiquitin ligase complex	44	2.12972	0.0175075	8517, 51003, 26262, 10273, 114907, 317719, 51676, 9862, 3312, 25948, 6500, 25906, 84246, 25898, 23291, 26268, 84861, 25897, 9025, 1643, 9978, 339451, 6921, 23113, 9477, 26094, 79176, 3301, 57563, 79699, 246184, 23492, 25853, 55294, 9920, 7322, 8452, 80344, 55827, 8451, 51434, 11146, 64422, 126433	1840	284	16795	1.41415	1	0.186587	24.5176
GOTERM_BP_ALL	GO:1903364~positive regulation of cellular protein catabolic process	31	1.50048	0.0186936	57154, 90637, 10273, 5710, 5686, 5713, 6500, 983, 25906, 25898, 25897, 28951, 10134, 65992, 85409, 5708, 5709, 3300, 5706, 5691, 5702, 246184, 5693, 5700, 1855, 5695, 5694, 5687, 55823, 55294, 51434	1734	183	15608	1.52479	1	0.453301	31.3583
GOTERM_MF_ALL	GO:0019787~ubiquitin-like protein transferase activity	63	3.04937	0.0194172	51003, 64777, 26262, 51676, 10193, 9862, 8925, 57820, 57531, 84246, 25898, 27339, 26268, 84861, 25897, 26190, 93082, 9040, 6921, 8266, 23072, 11237, 79654, 57563, 79699, 55298, 51619, 3093, 51725, 57520, 10477, 55294, 9920, 8452, 89910, 8451, 23220, 134111, 23024, 57154, 10273, 114907, 317719, 25948, 6500, 23352, 23291, 55008, 9025, 1643, 9978, 55527, 339451, 84708, 9477, 79176, 83734, 153830, 51…	1746	430	15694	1.31693	1	0.487118	28.534
GOTERM_BP_ALL	GO:0045732~positive regulation of protein catabolic process	40	1.93611	0.0201283	57154, 90637, 10273, 5710, 2931, 5686, 5713, 4898, 983, 6500, 25906, 25898, 25897, 23192, 4947, 28951, 10134, 65992, 11267, 85409, 5708, 3300, 5709, 5706, 5691, 10533, 5693, 246184, 5702, 5695, 5700, 1855, 5694, 51160, 5687, 55823, 55294, 7432, 51434, 112398	1734	252	15608	1.42875	1	0.470162	33.3319
GOTERM_BP_ALL	GO:0031396~regulation of protein ubiquitination	39	1.88771	0.0208962	57154, 148022, 10273, 5710, 9093, 5686, 5713, 55869, 6500, 983, 3984, 25906, 25898, 51256, 55527, 9529, 5300, 3301, 5708, 3300, 5709, 5706, 5691, 79699, 5693, 5702, 246184, 5695, 5700, 3326, 5694, 51160, 5687, 409, 1020, 55294, 54778, 51434, 11146	1734	245	15608	1.43284	1	0.471085	34.3661
GOTERM_BP_ALL	GO:0060071~Wnt signaling pathway, planar cell polarity pathway	20	0.968054	0.0215688	50855, 57154, 5708, 5709, 5706, 5691, 7976, 5710, 5693, 5702, 5713, 5686, 5695, 1855, 5700, 5694, 5687, 409, 115908, 1175	1734	105	15608	1.71451	1	0.475491	35.2593
GOTERM_BP_ALL	GO:0060828~regulation of canonical Wnt signaling pathway	38	1.8393	0.0216896	79705, 2254, 7476, 5710, 2931, 5686, 5713, 25776, 25928, 79412, 115908, 3485, 9978, 23072, 55608, 259266, 85409, 5300, 5708, 5709, 5706, 5691, 3489, 5693, 5702, 5695, 5700, 1855, 5694, 50964, 7480, 340419, 5687, 27123, 8452, 54949, 406, 1613	1734	238	15608	1.43716	1	0.476131	35.4184
GOTERM_CC_ALL	GO:0005838~proteasome regulatory particle	7	0.338819	0.0217993	5708, 5709, 5706, 5710, 5702, 5700, 5713	1840	21	16795	3.04257	1	0.214758	29.6006
GOTERM_BP_ALL	GO:0090090~negative regulation of canonical Wnt signaling pathway	28	1.35528	0.0218649	5710, 2931, 5686, 5713, 25776, 25928, 79412, 115908, 3485, 9978, 23072, 85409, 5708, 5709, 5706, 5691, 3489, 5702, 5693, 5700, 1855, 5695, 50964, 5694, 5687, 27123, 8452, 54949	1734	163	15608	1.54621	1	0.477624	35.6488
GOTERM_BP_ALL	GO:0042180~cellular ketone metabolic process	35	1.69409	0.0227766	154807, 84274, 5160, 5710, 4704, 3029, 5686, 5713, 5019, 23409, 5563, 4947, 84264, 10062, 883, 6622, 5708, 301, 5709, 5706, 5743, 5691, 2806, 1738, 5693, 5702, 5700, 5695, 5694, 6999, 5687, 51166, 3667, 2821, 51141	1734	216	15608	1.45852	1	0.487915	36.8343
GOTERM_CC_ALL	GO:0031461~cullin-RING ubiquitin ligase complex	28	1.35528	0.0231423	114907, 317719, 51676, 25948, 6500, 25906, 23291, 26268, 84861, 9978, 1643, 339451, 23113, 26094, 79176, 57563, 79699, 246184, 25853, 55294, 9920, 8452, 8451, 55827, 80344, 11146, 51434, 126433	1840	166	16795	1.53961	1	0.22052	31.1241
GOTERM_BP_ALL	GO:0044248~cellular catabolic process	197	9.53533	0.0235875	8882, 90637, 3081, 3479, 39, 51377, 4898, 7167, 1974, 2954, 56915, 5223, 3094, 55757, 3093, 4116, 7480, 51160, 409, 167153, 1592, 8314, 51166, 406, 2021, 84890, 4609, 51594, 10327, 132789, 6500, 222236, 25906, 23291, 27283, 54472, 9978, 79621, 23113, 128866, 522, 7322, 2821, 4353, 27165, 51676, 4758, 983, 25898, 25897, 83940, 2107, 11237, 3251, 7837, 10869, 5708, 5709, 5321, 5706, 4843, 342977, 5…	1734	1548	15608	1.1455	1	0.496307	37.8712
GOTERM_MF_ALL	GO:0004842~ubiquitin-protein transferase activity	60	2.90416	0.0242013	51003, 26262, 64777, 51676, 10193, 9862, 8925, 57820, 57531, 84246, 25898, 27339, 26268, 84861, 25897, 26190, 93082, 6921, 9040, 23072, 11237, 79654, 57563, 79699, 55298, 51619, 3093, 51725, 57520, 10477, 55294, 9920, 8452, 89910, 8451, 23220, 134111, 23024, 57154, 10273, 114907, 317719, 25948, 6500, 23352, 23291, 55008, 9025, 1643, 9978, 55527, 339451, 84708, 9477, 79176, 153830, 51070, 54778, 7…	1746	411	15694	1.3122	1	0.51885	34.2784
GOTERM_BP_ALL	GO:0044265~cellular macromolecule catabolic process	124	6.00194	0.0248793	5436, 8882, 8533, 90637, 55432, 51377, 27339, 26268, 1974, 56915, 23072, 10134, 55757, 57563, 3093, 4116, 7480, 51160, 409, 1514, 167153, 8314, 406, 51434, 11146, 2021, 154197, 10524, 57154, 51594, 10273, 6189, 392360, 9361, 6500, 25906, 23291, 27283, 54472, 25804, 55008, 9025, 9978, 84708, 79621, 23113, 128866, 3326, 9232, 84313, 7322, 5433, 1149, 64777, 51676, 9827, 10193, 5686, 57531, 983, 258…	1734	935	15608	1.19374	1	0.505044	39.4898
GOTERM_CC_ALL	GO:0008540~proteasome regulatory particle, base subcomplex	5	0.242014	0.0251356	5708, 5706, 5710, 5702, 5700	1840	11	16795	4.14896	1	0.235229	33.3284
GOTERM_CC_ALL	GO:0031597~cytosolic proteasome complex	5	0.242014	0.0251356	5708, 5706, 5702, 5700, 51377	1840	11	16795	4.14896	1	0.235229	33.3284
GOTERM_BP_ALL	GO:0030177~positive regulation of Wnt signaling pathway	26	1.25847	0.02674	5300, 79705, 5708, 5709, 5706, 5691, 7476, 2254, 5710, 5693, 5702, 5686, 5695, 5713, 1855, 5700, 5694, 7480, 340419, 5687, 27123, 5494, 406, 1613, 527, 259266	1734	151	15608	1.54987	1	0.514833	41.751
GOTERM_BP_ALL	GO:0090175~regulation of establishment of planar polarity	20	0.968054	0.0282178	50855, 57154, 5708, 5709, 5706, 5691, 7976, 5710, 5693, 5702, 5713, 5686, 5695, 1855, 5700, 5694, 5687, 409, 115908, 1175	1734	108	15608	1.66688	1	0.529329	43.4895
GOTERM_BP_ALL	GO:0031398~positive regulation of protein ubiquitination	29	1.40368	0.0299644	57154, 148022, 10273, 5710, 5686, 9093, 5713, 6500, 983, 25906, 25898, 51256, 5300, 5708, 5709, 3300, 5706, 5691, 5702, 246184, 5693, 5700, 5695, 5694, 5687, 409, 55294, 54778, 51434	1734	175	15608	1.49162	1	0.545148	45.4805
GOTERM_BP_ALL	GO:1903320~regulation of protein modification by small protein conjugation or removal	41	1.98451	0.0301643	57154, 148022, 10273, 5710, 10363, 9093, 5686, 5713, 55869, 983, 6500, 3984, 25906, 25898, 54472, 51256, 55527, 9529, 5300, 3301, 5708, 3300, 5709, 5706, 5691, 79699, 5693, 5702, 246184, 5695, 5700, 3326, 5694, 51160, 5687, 409, 1020, 55294, 54778, 51434, 11146	1734	267	15608	1.3822	1	0.545217	45.7041
GOTERM_BP_ALL	GO:0002479~antigen processing and presentation of exogenous peptide antigen via MHC class I, TAP-dependent	13	0.629235	0.0340242	5708, 5709, 5706, 5691, 5710, 5702, 5693, 5713, 5700, 5695, 5686, 5694, 5687	1734	61	15608	1.91828	1	0.581304	49.8544
GOTERM_BP_ALL	GO:0000209~protein polyubiquitination	38	1.8393	0.0340976	57154, 10273, 5710, 51676, 10193, 5686, 5713, 57531, 6500, 27339, 23291, 55008, 25897, 9025, 1643, 9978, 11237, 5708, 5709, 5706, 5691, 5693, 246184, 3093, 5702, 51619, 153830, 5695, 5700, 5694, 5687, 10477, 55294, 54778, 8452, 7322, 51434, 55016	1734	246	15608	1.39042	1	0.580941	49.9304
GOTERM_CC_ALL	GO:1990234~transferase complex	95	4.59826	0.0381471	5436, 5437, 5434, 51003, 10856, 54107, 26262, 51676, 9070, 9862, 26122, 84246, 81669, 8260, 25898, 84861, 26268, 25897, 51728, 5261, 6921, 10445, 2067, 54623, 3301, 57563, 79699, 9821, 51126, 171568, 9589, 23168, 167153, 57325, 55294, 9920, 8452, 6878, 8451, 6877, 51434, 11146, 11143, 126433, 124944, 10524, 8517, 10273, 114907, 317719, 661, 1122, 3312, 25948, 5213, 6500, 2068, 25906, 23291, 5563,…	1840	719	16795	1.20603	1	0.300052	46.1715
GOTERM_CC_ALL	GO:0022624~proteasome accessory complex	7	0.338819	0.0407541	5708, 5709, 5706, 5710, 5702, 5700, 5713	1840	24	16795	2.66225	1	0.310661	48.4485
GOTERM_BP_ALL	GO:1905114~cell surface receptor signaling pathway involved in cell-cell signaling	72	3.485	0.0418813	4208, 50855, 79705, 22930, 2254, 5686, 25928, 115908, 3485, 50944, 23072, 259266, 55608, 54623, 2903, 5708, 5709, 5706, 5691, 23542, 7976, 3489, 5693, 5702, 5695, 5700, 1855, 5694, 50964, 7480, 340419, 5687, 409, 27123, 23168, 5494, 8724, 1654, 8452, 406, 4088, 1613, 4609, 23316, 134, 91355, 2030, 57154, 51699, 6804, 7476, 5710, 2931, 5713, 25776, 6500, 79412, 23291, 5563, 9978, 1175, 8898, 85409…	1734	523	15608	1.23916	1	0.637393	57.3903
GOTERM_BP_ALL	GO:0042590~antigen processing and presentation of exogenous peptide antigen via MHC class I	13	0.629235	0.0472078	5708, 5709, 5706, 5691, 5710, 5702, 5693, 5713, 5700, 5695, 5686, 5694, 5687	1734	64	15608	1.82836	1	0.670391	61.873
GOTERM_BP_ALL	GO:0030178~negative regulation of Wnt signaling pathway	31	1.50048	0.0480267	2254, 5710, 2931, 5686, 5713, 25776, 25928, 79412, 115908, 3485, 9978, 23072, 85409, 51701, 5708, 5709, 5706, 5691, 3489, 5702, 5693, 5700, 1855, 5695, 50964, 5694, 5687, 27123, 8452, 54949, 129293	1734	198	15608	1.40927	1	0.671544	62.5212
GOTERM_BP_ALL	GO:0033209~tumor necrosis factor-mediated signaling pathway	22	1.06486	0.0499167	29965, 128178, 5708, 5709, 5706, 152138, 5691, 5710, 5693, 5702, 970, 5713, 5686, 5695, 5700, 8764, 5694, 5687, 8784, 246330, 8792, 149951	1734	130	15608	1.52327	1	0.681822	63.9773
GOTERM_BP_ALL	GO:1903322~positive regulation of protein modification by small protein conjugation or removal	30	1.45208	0.0500532	57154, 148022, 10273, 5710, 5686, 9093, 5713, 6500, 983, 25906, 25898, 54472, 51256, 5300, 5708, 5709, 3300, 5706, 5691, 5702, 246184, 5693, 5700, 5695, 5694, 5687, 409, 55294, 54778, 51434	1734	191	15608	1.41379	1	0.681809	64.0803
GOTERM_BP_ALL	GO:0050851~antigen receptor-mediated signaling pathway	31	1.50048	0.0507816	4208, 387357, 8517, 7294, 5710, 5686, 5713, 6500, 9473, 23291, 25865, 30968, 1845, 5708, 5709, 5706, 59338, 5691, 5693, 5702, 5058, 917, 5695, 5700, 5694, 5687, 9840, 3937, 23180, 7322, 57181	1734	199	15608	1.40219	1	0.686177	64.6255
GOTERM_BP_ALL	GO:0038095~Fc-epsilon receptor signaling pathway	21	1.01646	0.0516354	5602, 8517, 5708, 5709, 5706, 5691, 5710, 3845, 5058, 5693, 5702, 5713, 5686, 5695, 5700, 5694, 6500, 5687, 23291, 3937, 7322	1734	123	15608	1.53678	1	0.689332	65.2546
GOTERM_BP_ALL	GO:0010565~regulation of cellular ketone metabolic process	24	1.16167	0.0530839	6622, 5708, 301, 5709, 5706, 5743, 5691, 5160, 1738, 5710, 5693, 5702, 5713, 5686, 5695, 5700, 5694, 5687, 23409, 4947, 5563, 3667, 10062, 51141	1734	146	15608	1.47964	1	0.694597	66.2976
GOTERM_BP_ALL	GO:0051348~negative regulation of transferase activity	49	2.37173	0.0537348	2646, 200734, 5686, 983, 1974, 10445, 3301, 5708, 5709, 5706, 5691, 5702, 5693, 5700, 1855, 5695, 4745, 5694, 5687, 8452, 51434, 55861, 55450, 5710, 2931, 5713, 100134934, 78986, 9093, 25906, 1844, 3984, 2873, 1031, 5515, 28951, 9529, 80169, 1845, 246184, 64101, 9270, 54206, 5999, 84619, 80059, 5575, 9467, 23768	1734	343	15608	1.28588	1	0.697138	66.7565
GOTERM_BP_ALL	GO:0043488~regulation of mRNA stability	23	1.11326	0.0588367	22849, 1869, 5708, 328, 5709, 5706, 5691, 5710, 167227, 5693, 5702, 3312, 5713, 5686, 5695, 55095, 5700, 5694, 5687, 5393, 7432, 56915, 51441	1734	140	15608	1.47876	1	0.717146	70.1537
GOTERM_BP_ALL	GO:0030111~regulation of Wnt signaling pathway	45	2.17812	0.0594312	79705, 8418, 2254, 7476, 5710, 2931, 5686, 5713, 25776, 25928, 79412, 115908, 5515, 3485, 9978, 23072, 55608, 259266, 85409, 5300, 51701, 5708, 5709, 5706, 5691, 3489, 5693, 5702, 5695, 5700, 1855, 5694, 50964, 7480, 340419, 5687, 27123, 5494, 8724, 8452, 54949, 406, 129293, 1613, 527	1734	313	15608	1.2941	1	0.718962	70.5274
GOTERM_BP_ALL	GO:0060070~canonical Wnt signaling pathway	41	1.98451	0.0595375	91355, 79705, 2254, 7476, 5710, 2931, 5686, 5713, 25776, 25928, 79412, 115908, 3485, 9978, 23072, 259266, 85409, 5300, 5708, 5709, 5706, 5691, 7976, 3489, 5693, 5702, 5695, 5700, 1855, 5694, 50964, 7480, 340419, 5687, 27123, 8452, 54949, 406, 4088, 1613, 4609	1734	281	15608	1.31334	1	0.718682	70.5938
GOTERM_BP_ALL	GO:0038061~NIK/NF-kappaB signaling	18	0.871249	0.0659876	5708, 5709, 5706, 5691, 5710, 5702, 5693, 5713, 5686, 5700, 5695, 5694, 6500, 5687, 23291, 10920, 81, 9040	1734	104	15608	1.55789	1	0.747896	74.3644
GOTERM_BP_ALL	GO:0061136~regulation of proteasomal protein catabolic process	23	1.11326	0.0667713	65992, 85409, 10869, 3300, 5706, 90637, 10273, 5702, 3093, 5700, 1855, 51377, 3326, 4745, 7480, 25898, 55294, 25897, 28951, 11146, 9529, 5886, 10134	1734	142	15608	1.45793	1	0.750361	74.7899
GOTERM_BP_ALL	GO:0002474~antigen processing and presentation of peptide antigen via MHC class I	16	0.774443	0.0703856	5708, 5709, 5706, 5691, 5710, 9871, 5702, 5693, 5713, 5686, 5700, 5695, 5694, 5687, 6396, 10134	1734	90	15608	1.60021	1	0.763917	76.667
GOTERM_BP_ALL	GO:0001736~establishment of planar polarity	20	0.968054	0.0705745	50855, 57154, 5708, 5709, 5706, 5691, 7976, 5710, 5693, 5702, 5713, 5686, 5695, 1855, 5700, 5694, 5687, 409, 115908, 1175	1734	120	15608	1.50019	1	0.764009	76.7613
GOTERM_BP_ALL	GO:0007164~establishment of tissue polarity	20	0.968054	0.0705745	50855, 57154, 5708, 5709, 5706, 5691, 7976, 5710, 5693, 5702, 5713, 5686, 5695, 1855, 5700, 5694, 5687, 409, 115908, 1175	1734	120	15608	1.50019	1	0.764009	76.7613
GOTERM_CC_ALL	GO:0005839~proteasome core complex	6	0.290416	0.0718375	5687, 5691, 5693, 5686, 5695, 5694	1840	21	16795	2.60792	1	0.439528	69.4912
GOTERM_MF_ALL	GO:0004298~threonine-type endopeptidase activity	6	0.290416	0.0757581	5687, 5691, 5693, 5686, 5695, 5694	1746	21	15694	2.56816	1	0.813697	74.07
GOTERM_MF_ALL	GO:0070003~threonine-type peptidase activity	6	0.290416	0.0757581	5687, 5691, 5693, 5686, 5695, 5694	1746	21	15694	2.56816	1	0.813697	74.07
GOTERM_BP_ALL	GO:0010564~regulation of cell cycle process	75	3.6302	0.0864532	63967, 4303, 1869, 3479, 5686, 983, 27339, 27133, 84861, 84967, 6118, 2191, 10869, 637, 5708, 5709, 301, 5706, 5691, 3398, 5693, 5702, 5695, 5700, 5694, 7480, 5687, 6196, 56892, 55294, 57026, 1654, 8452, 9587, 4751, 8451, 51434, 84936, 11331, 1613, 1602, 81610, 113130, 5710, 51499, 5713, 55869, 6500, 2068, 25906, 90417, 10361, 80169, 1543, 79621, 51510, 23113, 7014, 5300, 3275, 328, 8563, 128866,…	1734	571	15608	1.18229	1	0.817095	83.5188
GOTERM_BP_ALL	GO:0043487~regulation of RNA stability	23	1.11326	0.0897469	22849, 1869, 5708, 328, 5709, 5706, 5691, 5710, 167227, 5693, 5702, 3312, 5713, 5686, 5695, 55095, 5700, 5694, 5687, 5393, 7432, 56915, 51441	1734	147	15608	1.40834	1	0.825497	84.6641
GOTERM_BP_ALL	GO:0038093~Fc receptor signaling pathway	27	1.30687	0.11234	8517, 5710, 3845, 5686, 5713, 6500, 3984, 23291, 147179, 5602, 8398, 5708, 5709, 5706, 5691, 5702, 5058, 5693, 917, 5700, 3326, 5695, 5694, 5687, 10093, 3937, 7322	1734	183	15608	1.32804	1	0.87161	90.709
GOTERM_MF_ALL	GO:0061630~ubiquitin protein ligase activity	28	1.35528	0.129941	57154, 51003, 10273, 51676, 10193, 9862, 57820, 6500, 84246, 23291, 27339, 25897, 93082, 9978, 9040, 9477, 23072, 11237, 55298, 3093, 51725, 153830, 51070, 54778, 8452, 8451, 55016, 23024	1746	194	15694	1.29732	1	0.868848	90.7895
GOTERM_BP_ALL	GO:1901800~positive regulation of proteasomal protein catabolic process	14	0.677638	0.144977	65992, 85409, 3300, 5706, 90637, 10273, 5702, 1855, 5700, 25898, 55294, 25897, 28951, 10134	1734	85	15608	1.48254	1	0.909595	95.5979
GOTERM_BP_ALL	GO:0001738~morphogenesis of a polarized epithelium	20	0.968054	0.150511	50855, 57154, 5708, 5709, 5706, 5691, 7976, 5710, 5693, 5702, 5713, 5686, 5695, 1855, 5700, 5694, 5687, 409, 115908, 1175	1734	133	15608	1.35356	1	0.915364	96.1325
GOTERM_MF_ALL	GO:0061659~ubiquitin-like protein ligase activity	28	1.35528	0.160088	57154, 51003, 10273, 51676, 10193, 9862, 57820, 6500, 84246, 23291, 27339, 25897, 93082, 9978, 9040, 9477, 23072, 11237, 55298, 3093, 51725, 153830, 51070, 54778, 8452, 8451, 55016, 23024	1746	199	15694	1.26472	1	0.906332	94.9663
GOTERM_BP_ALL	GO:0045862~positive regulation of proteolysis	46	2.22652	0.163581	51024, 57154, 6300, 90637, 10273, 5710, 9093, 5686, 5713, 4898, 27429, 983, 6500, 25906, 25898, 23291, 25897, 28951, 885, 114548, 10134, 65992, 85409, 6622, 5708, 637, 3300, 5709, 5706, 5245, 5691, 5693, 246184, 5702, 5695, 5700, 1855, 5694, 5687, 55294, 1654, 55908, 51434, 4088, 4609, 23787	1734	350	15608	1.18301	1	0.927444	97.161
GOTERM_BP_ALL	GO:0035567~non-canonical Wnt signaling pathway	22	1.06486	0.164736	50855, 57154, 51701, 5708, 5709, 5706, 7476, 5691, 7976, 5710, 5693, 5702, 5713, 5686, 5695, 1855, 5700, 5694, 5687, 409, 115908, 1175	1734	151	15608	1.31143	1	0.927848	97.2382
GOTERM_BP_ALL	GO:0016055~Wnt signaling pathway	59	2.85576	0.181735	50855, 79705, 2254, 5686, 25928, 115908, 3485, 23072, 55608, 259266, 54623, 5708, 5709, 5706, 5691, 3489, 7976, 5693, 5702, 5695, 5700, 1855, 5694, 50964, 7480, 340419, 5687, 409, 27123, 23168, 5494, 8724, 1654, 8452, 406, 4088, 1613, 4609, 91355, 57154, 51699, 7476, 5710, 2931, 5713, 25776, 6500, 79412, 23291, 5563, 9978, 1175, 85409, 5300, 51701, 54949, 129293, 80349, 527	1734	464	15608	1.14454	1	0.939155	98.1671
GOTERM_BP_ALL	GO:0006508~proteolysis	184	8.9061	0.183787	8533, 90637, 10542, 3476, 55432, 51377, 4898, 9929, 27339, 26268, 10920, 885, 11095, 23072, 5225, 10134, 1893, 55757, 57563, 5176, 5646, 5645, 3093, 5644, 10531, 7480, 26255, 51160, 1514, 6691, 409, 5027, 8314, 5550, 5650, 406, 51434, 11146, 11331, 23787, 4609, 51024, 10524, 653145, 57154, 6300, 826, 57559, 10273, 392360, 51499, 9361, 6500, 25906, 6687, 9028, 81565, 23291, 10279, 27283, 54472, 72…	1734	1548	15608	1.0699	1	0.940066	98.2566
GOTERM_BP_ALL	GO:0198738~cell-cell signaling by wnt	59	2.85576	0.187051	50855, 79705, 2254, 5686, 25928, 115908, 3485, 23072, 55608, 259266, 54623, 5708, 5709, 5706, 5691, 3489, 7976, 5693, 5702, 5695, 5700, 1855, 5694, 50964, 7480, 340419, 5687, 409, 27123, 23168, 5494, 8724, 1654, 8452, 406, 4088, 1613, 4609, 91355, 57154, 51699, 7476, 5710, 2931, 5713, 25776, 6500, 79412, 23291, 5563, 9978, 1175, 85409, 5300, 51701, 54949, 129293, 80349, 527	1734	465	15608	1.14208	1	0.941288	98.3905
GOTERM_BP_ALL	GO:0002429~immune response-activating cell surface receptor signaling pathway	38	1.8393	0.194108	4208, 387357, 8517, 7294, 3845, 5710, 5686, 5713, 6500, 3984, 9473, 23291, 25865, 30968, 1845, 147179, 8398, 5708, 5709, 5706, 59338, 5691, 5567, 5693, 5702, 5058, 917, 5695, 3326, 5700, 5694, 5687, 10093, 9840, 3937, 7322, 23180, 57181	1734	288	15608	1.18765	1	0.944922	98.6473
GOTERM_BP_ALL	GO:0032434~regulation of proteasomal ubiquitin-dependent protein catabolic process	16	0.774443	0.2368	85409, 3300, 90637, 10273, 3093, 1855, 3326, 4745, 7480, 25898, 25897, 28951, 11146, 9529, 5886, 10134	1734	110	15608	1.30926	1	0.963237	99.5431
GOTERM_BP_ALL	GO:0043086~negative regulation of catalytic activity	95	4.59826	0.238439	2646, 10542, 3476, 10507, 200734, 5635, 197, 5686, 51377, 6590, 983, 9858, 1974, 4659, 10445, 1893, 5708, 3301, 301, 5709, 5706, 5176, 5691, 5693, 5607, 5702, 2717, 5695, 1855, 5700, 5694, 4745, 26255, 5687, 409, 6691, 24144, 8195, 8452, 1654, 51434, 6447, 5274, 116154, 121256, 54828, 10421, 653145, 55861, 55450, 5710, 3843, 2931, 51499, 9093, 78986, 100134934, 5713, 81706, 3984, 7139, 1844, 2590…	1734	790	15608	1.08242	1	0.96326	99.5622
GOTERM_BP_ALL	GO:0002758~innate immune response-activating signal transduction	30	1.45208	0.24485	8517, 148022, 5710, 3845, 5686, 10695, 5713, 7301, 6500, 23291, 79931, 10062, 5708, 5709, 5706, 5691, 5567, 5702, 5058, 23643, 5693, 5700, 5695, 338382, 5694, 1514, 5687, 409, 23180, 7322	1734	228	15608	1.18436	1	0.965789	99.6301
GOTERM_BP_ALL	GO:0031400~negative regulation of protein modification process	69	3.33979	0.255647	50855, 79705, 3476, 200734, 10507, 5686, 983, 5708, 3301, 5709, 3300, 5706, 5691, 5693, 5702, 5695, 5700, 1855, 5694, 4745, 51160, 5687, 409, 5027, 8452, 51434, 11146, 9682, 4609, 10048, 55861, 5187, 55450, 5710, 10363, 9093, 5713, 78986, 55869, 3984, 25906, 1844, 2873, 1031, 5515, 28951, 9529, 10776, 624, 1845, 5300, 6622, 5245, 246184, 64101, 9270, 1020, 2281, 54206, 2539, 84619, 5999, 80059, 5…	1734	566	15608	1.09731	1	0.968685	99.7225
GOTERM_BP_ALL	GO:0002218~activation of innate immune response	30	1.45208	0.300442	8517, 148022, 5710, 3845, 5686, 10695, 5713, 7301, 6500, 23291, 79931, 10062, 5708, 5709, 5706, 5691, 5567, 5702, 5058, 23643, 5693, 5700, 5695, 338382, 5694, 1514, 5687, 409, 23180, 7322	1734	235	15608	1.14908	1	0.979341	99.9195
GOTERM_BP_ALL	GO:0030162~regulation of proteolysis	80	3.87222	0.301325	90637, 10542, 3476, 197, 5686, 51377, 6590, 4898, 983, 25898, 23409, 25897, 885, 5886, 10062, 10134, 1893, 10869, 637, 5708, 5709, 3300, 5706, 5176, 5691, 5693, 3093, 5607, 5702, 5695, 5700, 1855, 5694, 4745, 7480, 26255, 5687, 409, 6196, 6691, 55294, 1654, 55908, 51434, 11146, 4088, 5274, 11331, 23787, 4609, 51024, 653145, 57154, 6300, 10273, 5710, 51499, 9093, 5713, 27429, 6500, 25906, 23291, 2…	1734	671	15608	1.07316	1	0.979403	99.9215
GOTERM_BP_ALL	GO:0045089~positive regulation of innate immune response	34	1.64569	0.328155	8517, 148022, 7294, 661, 5710, 3845, 5686, 7301, 10695, 5713, 6500, 23291, 79931, 10062, 117157, 5708, 5709, 5706, 5691, 5567, 5693, 5702, 3093, 5058, 23643, 5695, 5700, 338382, 5694, 1514, 5687, 409, 23180, 7322	1734	273	15608	1.12102	1	0.983395	99.964
GOTERM_BP_ALL	GO:0002768~immune response-regulating cell surface receptor signaling pathway	39	1.88771	0.354384	4208, 387357, 8517, 7294, 3845, 5710, 5686, 5713, 6500, 3984, 9473, 23291, 25865, 30968, 1845, 147179, 5602, 8398, 5708, 5709, 5706, 59338, 5691, 5567, 5693, 5702, 5058, 917, 5695, 3326, 5700, 5694, 5687, 10093, 9840, 3937, 7322, 23180, 57181	1734	320	15608	1.09702	1	0.987362	99.9837
GOTERM_BP_ALL	GO:0034612~response to tumor necrosis factor	30	1.45208	0.37726	152138, 3476, 5710, 1393, 5686, 5713, 6346, 8764, 8792, 10631, 149951, 29965, 128178, 5708, 5709, 5706, 5743, 5691, 8372, 5702, 5693, 970, 5700, 5695, 5694, 5687, 8784, 246330, 3767, 2021	1734	244	15608	1.1067	1	0.989222	99.9921
GOTERM_BP_ALL	GO:0002757~immune response-activating signal transduction	48	2.32333	0.435821	4208, 387357, 8517, 148022, 7294, 3845, 5710, 5686, 7301, 5713, 10695, 6500, 3984, 9473, 23291, 25865, 30968, 79931, 10062, 147179, 1845, 8398, 5708, 5709, 5706, 59338, 5691, 5567, 5693, 23643, 5702, 5058, 917, 5695, 3326, 5700, 5694, 338382, 8935, 1514, 5687, 409, 10093, 9840, 3937, 7322, 23180, 57181	1734	412	15608	1.04868	1	0.993815	99.9989
GOTERM_BP_ALL	GO:0071356~cellular response to tumor necrosis factor	27	1.30687	0.44542	152138, 5710, 1393, 5713, 5686, 8764, 6346, 8792, 10631, 149951, 29965, 128178, 5708, 5709, 5706, 5691, 8372, 5702, 5693, 970, 5700, 5695, 5694, 5687, 8784, 246330, 3767	1734	225	15608	1.08014	1	0.994337	99.9992
GOTERM_BP_ALL	GO:2000027~regulation of organ morphogenesis	29	1.40368	0.456424	50855, 57154, 5710, 5686, 5713, 115908, 51804, 1175, 59277, 5708, 5709, 5706, 5691, 7976, 5702, 5693, 5700, 1855, 5695, 5694, 4487, 340419, 5687, 409, 55294, 58524, 11331, 2118, 4609	1734	244	15608	1.06981	1	0.994813	99.9995
GOTERM_BP_ALL	GO:0031349~positive regulation of defense response	43	2.08132	0.472228	4208, 8517, 148022, 7294, 661, 3845, 5710, 5686, 7301, 10695, 5713, 6346, 6500, 23291, 8792, 79931, 10062, 5225, 117157, 5708, 5709, 5743, 5706, 5603, 5691, 5567, 5693, 23643, 3093, 5702, 5058, 5695, 5700, 5694, 7941, 338382, 1514, 5687, 409, 25818, 7322, 23180, 5650	1734	372	15608	1.04046	1	0.995655	99.9997
GOTERM_BP_ALL	GO:0044092~negative regulation of molecular function	116	5.61471	0.553051	2646, 10542, 3476, 5635, 1393, 51377, 9858, 1974, 1893, 9446, 5176, 26255, 409, 6691, 8195, 51434, 116154, 11331, 54828, 10421, 653145, 55118, 55861, 10273, 3843, 51499, 78986, 1844, 25906, 4947, 80169, 149951, 6588, 1845, 114548, 26998, 9232, 54206, 2281, 80059, 84619, 5575, 5149, 55011, 88, 2821, 10744, 1869, 10856, 200734, 10507, 197, 5686, 6590, 983, 4659, 10445, 2801, 3301, 5708, 301, 3300, …	1734	1044	15608	1.00013	1	0.998001	100
GOTERM_BP_ALL	GO:0032436~positive regulation of proteasomal ubiquitin-dependent protein catabolic process	9	0.435624	0.554791	85409, 25898, 25897, 3300, 28951, 90637, 10273, 1855, 10134	1734	72	15608	1.12514	1	0.998024	100
GOTERM_BP_ALL	GO:0031347~regulation of defense response	70	3.38819	0.574217	4208, 4856, 7294, 148022, 7791, 197, 5686, 7301, 10695, 23208, 22904, 79004, 10062, 5225, 117157, 5708, 5709, 301, 4843, 5743, 5603, 5706, 11140, 5176, 5691, 5693, 23643, 5702, 3093, 5695, 5700, 5694, 7941, 338382, 5687, 409, 1514, 5650, 4088, 11331, 10053, 134, 8517, 152138, 5187, 3845, 5710, 661, 9093, 5713, 6346, 6500, 23291, 8792, 8905, 8907, 55527, 79931, 1175, 8482, 114548, 1174, 5245, 5567…	1734	631	15608	0.998543	1	0.998381	100
GOTERM_BP_ALL	GO:0045088~regulation of innate immune response	37	1.7909	0.58697	8517, 148022, 7294, 661, 5710, 3845, 5686, 9093, 7301, 10695, 5713, 6500, 23291, 79931, 10062, 117157, 5708, 5709, 5706, 11140, 5691, 5567, 5693, 5702, 3093, 5058, 23643, 5695, 5700, 3326, 5694, 338382, 1514, 5687, 409, 23180, 7322	1734	332	15608	1.00314	1	0.998567	100
GOTERM_BP_ALL	GO:0050778~positive regulation of immune response	64	3.09777	0.60652	4208, 387357, 7294, 148022, 5686, 7301, 10695, 25865, 30968, 10062, 5225, 8398, 117157, 5708, 5709, 301, 5706, 7037, 5691, 5693, 23643, 5702, 3093, 5695, 5700, 5694, 338382, 8935, 5687, 409, 1514, 10093, 5027, 5650, 6778, 8517, 3845, 5710, 661, 5713, 8764, 6500, 3984, 9473, 23291, 79931, 1845, 147179, 8482, 114548, 6810, 5245, 59338, 5567, 5058, 917, 10417, 3326, 9840, 3937, 25818, 7322, 23180, 5…	1734	582	15608	0.989818	1	0.998753	100
GOTERM_BP_ALL	GO:0002764~immune response-regulating signaling pathway	49	2.37173	0.60835	4208, 387357, 7294, 148022, 10695, 7301, 5686, 25865, 30968, 10062, 5602, 8398, 5708, 5709, 5706, 5691, 23643, 5702, 5693, 5700, 5695, 338382, 5694, 8935, 5687, 409, 1514, 10093, 8517, 5710, 3845, 5713, 6500, 9473, 3984, 23291, 79931, 1845, 147179, 59338, 5567, 5058, 917, 3326, 9840, 3937, 23180, 7322, 57181	1734	445	15608	0.991138	1	0.998787	100
GOTERM_BP_ALL	GO:0030433~ER-associated ubiquitin-dependent protein catabolic process	9	0.435624	0.618025	10869, 3300, 55757, 5706, 55298, 5702, 55432, 5700, 10134	1734	76	15608	1.06593	1	0.998901	100
GOTERM_BP_ALL	GO:0032269~negative regulation of cellular protein metabolic process	104	5.03388	0.633811	79705, 10542, 3476, 51377, 1893, 5176, 51160, 26255, 409, 6691, 5027, 51434, 11146, 1613, 4609, 653145, 55861, 51499, 78986, 55869, 1844, 25906, 624, 1845, 26998, 5245, 3326, 9232, 54206, 2281, 80059, 84619, 5575, 55011, 2821, 10744, 50855, 9827, 200734, 10507, 197, 8575, 5686, 6590, 983, 23409, 56478, 10062, 22849, 10869, 3301, 5708, 3300, 5709, 5706, 342977, 5691, 5702, 5693, 5607, 1855, 5700, …	1734	953	15608	0.982287	1	0.999092	100
GOTERM_BP_ALL	GO:0051248~negative regulation of protein metabolic process	110	5.3243	0.643257	113451, 79705, 10542, 3476, 55432, 51377, 1893, 5176, 51160, 26255, 409, 6691, 5027, 8724, 51434, 11146, 1613, 4609, 653145, 55861, 51499, 78986, 55869, 1844, 25906, 624, 1845, 26998, 5245, 3326, 322, 9232, 54206, 2281, 80059, 84619, 5575, 55011, 2821, 10744, 50855, 9827, 200734, 10507, 197, 8575, 5686, 6590, 983, 23409, 56478, 10062, 22849, 2903, 10869, 3301, 5708, 3300, 5709, 4843, 5706, 342977…	1734	1010	15608	0.980324	1	0.999184	100
GOTERM_BP_ALL	GO:0031399~regulation of protein modification process	174	8.42207	0.674912	4208, 79705, 3476, 3479, 10899, 90441, 10920, 54910, 885, 537, 54623, 8398, 11140, 79699, 10533, 3093, 6098, 57214, 51160, 409, 5027, 4835, 51434, 60370, 11146, 11331, 4609, 10524, 81610, 57154, 55861, 10273, 128239, 3845, 78986, 8764, 55869, 6500, 2785, 25906, 1844, 148252, 54472, 108, 55527, 10111, 624, 1845, 9891, 83734, 5245, 5567, 5058, 10419, 3326, 3937, 5571, 54206, 2281, 9175, 84619, 8005…	1734	1603	15608	0.977043	1	0.999452	100
GOTERM_BP_ALL	GO:0002253~activation of immune response	49	2.37173	0.688739	4208, 387357, 7294, 148022, 10695, 7301, 5686, 25865, 30968, 10062, 8398, 5708, 5709, 5706, 5691, 23643, 5702, 5693, 5700, 5695, 338382, 5694, 8935, 5687, 409, 1514, 10093, 8517, 5710, 3845, 5713, 6500, 9473, 3984, 23291, 79931, 1845, 147179, 5245, 59338, 5567, 5058, 917, 3326, 9840, 3937, 23180, 7322, 57181	1734	458	15608	0.963005	1	0.999533	100
GOTERM_BP_ALL	GO:0036503~ERAD pathway	10	0.484027	0.693181	10869, 3300, 55757, 5706, 10273, 55298, 5702, 55432, 5700, 10134	1734	91	15608	0.989138	1	0.999558	100
GOTERM_BP_ALL	GO:0002224~toll-like receptor signaling pathway	12	0.580833	0.722525	1514, 409, 8517, 148022, 7322, 23180, 23643, 79931, 10695, 7301, 338382, 10062	1734	113	15608	0.955875	1	0.999696	100
GOTERM_BP_ALL	GO:0002009~morphogenesis of an epithelium	53	2.56534	0.789462	4208, 50855, 5686, 7798, 25928, 115908, 25865, 54910, 11235, 5708, 5709, 1948, 5706, 8543, 5691, 5361, 7976, 5693, 5702, 5700, 1855, 5695, 5694, 90102, 340419, 5687, 409, 10371, 83605, 8195, 4088, 11146, 11331, 4609, 23129, 2118, 58495, 57154, 7414, 7476, 5710, 3845, 5713, 79977, 57619, 51804, 342184, 1175, 4233, 59277, 5567, 5058, 23242	1734	515	15608	0.926332	1	0.999895	100
GOTERM_BP_ALL	GO:0002684~positive regulation of immune system process	88	4.25944	0.793985	4208, 387357, 7294, 148022, 11151, 7704, 2051, 3479, 5686, 7301, 10695, 25865, 3485, 1725, 30968, 537, 10062, 5225, 8398, 117157, 5600, 5708, 1948, 5709, 301, 5706, 7037, 5691, 3398, 5693, 3093, 5702, 23643, 5695, 5700, 5694, 27177, 338382, 7941, 8935, 5687, 10093, 409, 8784, 133522, 1514, 5027, 7071, 5650, 6778, 8517, 3845, 5710, 661, 9093, 5713, 9092, 8764, 6500, 3984, 9473, 23291, 79931, 14717…	1734	845	15608	0.937398	1	0.999903	100
GOTERM_BP_ALL	GO:0080134~regulation of response to stress	129	6.24395	0.797931	4208, 7294, 3476, 55432, 10695, 79902, 90993, 22904, 90441, 54910, 11097, 79004, 5225, 10134, 117157, 5743, 5176, 11140, 3093, 23643, 7941, 1514, 409, 5650, 406, 2021, 11331, 4609, 286133, 3845, 51499, 3312, 6500, 81565, 23291, 29086, 9025, 55527, 624, 79621, 4233, 1845, 114548, 9891, 123036, 8563, 328, 818, 5245, 5567, 5058, 3326, 322, 54206, 2281, 25818, 10494, 7322, 23180, 51501, 84525, 4856, …	1734	1228	15608	0.945561	1	0.999911	100
GOTERM_BP_ALL	GO:0009887~organ morphogenesis	96	4.64666	0.916598	4208, 1290, 50855, 2050, 383, 2254, 10194, 8575, 5686, 51377, 25928, 4256, 115908, 3052, 57178, 249, 10716, 79955, 6096, 5708, 1948, 5709, 5706, 2016, 5691, 5361, 7976, 3398, 5693, 5702, 5695, 1855, 5700, 5694, 10908, 7480, 340419, 5687, 409, 133522, 5027, 10371, 10439, 8195, 55294, 8452, 4124, 134701, 4088, 4647, 6778, 11331, 23314, 2118, 23129, 4609, 58495, 56603, 25945, 57154, 7476, 317719, 38…	1734	968	15608	0.892676	1	0.999994	100
GOTERM_BP_ALL	GO:0048729~tissue morphogenesis	59	2.85576	0.925594	4208, 50855, 5686, 7798, 25928, 115908, 25865, 3196, 54910, 11235, 5708, 5709, 1948, 5706, 8543, 5691, 5361, 7976, 5693, 5702, 5695, 5700, 1855, 5694, 340419, 90102, 5687, 409, 10371, 83605, 8195, 4088, 11146, 11331, 4609, 23129, 2118, 58495, 57154, 7414, 7476, 3845, 5710, 5713, 79977, 7139, 51301, 57619, 51804, 342184, 60412, 1175, 4233, 59277, 5567, 5058, 4487, 2821, 23242	1734	616	15608	0.862123	1	0.999996	100
GOTERM_BP_ALL	GO:0002682~regulation of immune system process	123	5.95353	0.926017	4208, 127943, 7294, 11151, 3479, 10695, 3485, 1725, 537, 79004, 5225, 54623, 8398, 117157, 1893, 11140, 3093, 23643, 7941, 8935, 1514, 10093, 133522, 409, 5027, 7071, 4830, 5650, 11146, 6778, 11331, 29909, 4609, 3845, 8764, 6500, 23291, 1840, 221395, 1845, 114548, 6810, 5245, 59338, 5567, 5058, 917, 3326, 10417, 1831, 3937, 8174, 25818, 7322, 23180, 84524, 80349, 55012, 4856, 387357, 148022, 7704…	1734	1231	15608	0.899384	1	0.999996	100
GOTERM_BP_ALL	GO:0050776~regulation of immune response	76	3.67861	0.937134	4208, 387357, 127943, 7294, 148022, 5686, 7301, 10695, 25865, 30968, 79004, 10062, 5225, 5602, 8398, 117157, 1893, 5708, 5709, 301, 5706, 7037, 11140, 5691, 5693, 5702, 23643, 3093, 5695, 5700, 5694, 338382, 8935, 5687, 409, 1514, 10093, 5027, 5650, 4088, 6778, 11331, 8517, 3845, 5710, 661, 9093, 5713, 8764, 6500, 3984, 9473, 23291, 79931, 147179, 1845, 8482, 114548, 6810, 5245, 59338, 5567, 5058…	1734	788	15608	0.868132	1	0.999998	100
GOTERM_BP_ALL	GO:0048584~positive regulation of response to stimulus	191	9.24492	0.944453	4208, 79705, 7294, 64112, 26262, 10542, 3479, 10695, 5019, 90441, 10920, 54910, 537, 56917, 50944, 5225, 10134, 117157, 8398, 1893, 3094, 9446, 5743, 3093, 23643, 7941, 7480, 8935, 340419, 1514, 409, 10093, 5027, 27123, 4835, 4836, 92799, 5650, 406, 60370, 2021, 6778, 11331, 1613, 4609, 23316, 51024, 6804, 128239, 3845, 8036, 6809, 1123, 8764, 6500, 8655, 2785, 92140, 81565, 23291, 148252, 29086,…	1734	1889	15608	0.910122	1	0.999998	100
GOTERM_BP_ALL	GO:0002221~pattern recognition receptor signaling pathway	12	0.580833	0.952915	1514, 409, 8517, 148022, 7322, 23180, 23643, 79931, 10695, 7301, 338382, 10062	1734	150	15608	0.720092	1	0.999999	100
GOTERM_BP_ALL	GO:0002376~immune system process	223	10.7938	0.968241	4208, 79705, 3476, 159, 3479, 79902, 22904, 3485, 1725, 56915, 537, 5225, 117157, 23648, 3093, 9871, 23643, 7480, 133522, 10093, 409, 8729, 7071, 167153, 5650, 6778, 11331, 29909, 4609, 3845, 8764, 6500, 23291, 27283, 54472, 1840, 221395, 114876, 22920, 1845, 818, 5245, 59338, 917, 1831, 3937, 7322, 6480, 84871, 2821, 4856, 387357, 4354, 4353, 9070, 10955, 6590, 30968, 6396, 10062, 5602, 3251, 78…	1734	2222	15608	0.903356	1	1	100
GOTERM_BP_ALL	GO:0071345~cellular response to cytokine stimulus	60	2.90416	0.976188	7294, 11151, 6775, 383, 1393, 5686, 22904, 10062, 7837, 128178, 3595, 1893, 5708, 55854, 5709, 342979, 5706, 4843, 11140, 5691, 5693, 5702, 3093, 970, 5695, 5700, 5694, 27177, 5687, 8784, 246330, 8195, 6778, 1613, 4609, 8517, 152138, 5710, 3845, 2931, 9093, 5713, 6346, 27429, 8764, 9472, 8792, 10631, 149951, 29965, 3570, 5245, 818, 8372, 64101, 3326, 80059, 3767, 10456, 23768	1734	665	15608	0.812134	1	1	100
GOTERM_BP_ALL	GO:0045087~innate immune response	66	3.19458	0.976889	7294, 148022, 11151, 10955, 5686, 7301, 10695, 6590, 26268, 51728, 10062, 117157, 6732, 5708, 5709, 301, 5706, 4843, 11140, 5691, 5693, 23643, 5702, 3093, 5695, 5700, 5694, 338382, 27177, 5687, 409, 1514, 171568, 1654, 1613, 4609, 8517, 152138, 3845, 5710, 661, 9093, 5713, 6346, 80328, 6500, 23291, 54472, 79931, 55359, 9474, 114548, 6622, 818, 5567, 51744, 1113, 5058, 10417, 3326, 2242, 7322, 231…	1734	726	15608	0.818287	1	1	100
GOTERM_BP_ALL	GO:0019221~cytokine-mediated signaling pathway	45	2.17812	0.979171	8517, 7294, 6775, 152138, 3845, 5710, 9093, 5686, 5713, 6346, 8764, 8792, 149951, 10062, 29965, 7837, 3570, 128178, 3595, 1893, 55854, 5708, 5709, 342979, 5706, 11140, 818, 5691, 5693, 5702, 3093, 64101, 970, 5695, 5700, 3326, 5694, 27177, 5687, 8784, 246330, 8195, 80059, 6778, 23768	1734	517	15608	0.783466	1	1	100
GOTERM_BP_ALL	GO:0006955~immune response	128	6.19555	0.982504	4208, 127943, 9240, 7294, 11151, 10695, 26268, 22904, 79004, 5225, 117157, 8398, 1893, 11140, 3093, 23643, 8935, 1514, 10093, 409, 5027, 8729, 5650, 6778, 11331, 1613, 4609, 3845, 8764, 6500, 23291, 27283, 54472, 9025, 1845, 114548, 6810, 818, 5245, 59338, 5567, 5058, 1113, 917, 3326, 10417, 1118, 3937, 8174, 25818, 7433, 7322, 23180, 6480, 7432, 11128, 55016, 2821, 55012, 387357, 148022, 2051, 1…	1734	1345	15608	0.856615	1	1	100
GOTERM_BP_ALL	GO:0006952~defense response	127	6.14714	0.990842	4208, 9240, 7294, 11151, 8534, 1393, 10695, 26268, 22904, 885, 56915, 79004, 5225, 10133, 8398, 117157, 1893, 23780, 5743, 5176, 11140, 10533, 3093, 23643, 5032, 7941, 1514, 409, 5027, 3350, 5650, 11331, 1613, 4609, 3845, 7416, 8764, 6500, 23291, 54472, 55527, 624, 114548, 818, 5245, 5567, 8372, 5058, 1113, 3326, 10417, 25818, 7322, 23180, 7432, 11128, 84871, 4856, 148022, 4353, 2051, 197, 7791, …	1734	1361	15608	0.839931	1	1	100
GOTERM_BP_ALL	GO:0034097~response to cytokine	66	3.19458	0.992081	7294, 11151, 6775, 383, 3476, 1393, 5686, 22904, 10062, 7837, 128178, 3595, 1893, 5708, 55854, 5709, 301, 342979, 5743, 5706, 4843, 11140, 5691, 5693, 5607, 5702, 3093, 970, 5695, 5700, 5694, 27177, 5687, 8784, 246330, 8195, 2021, 6778, 1613, 4609, 8517, 152138, 3845, 5710, 2931, 9093, 5713, 6346, 27429, 8764, 9472, 8792, 10631, 149951, 29965, 3570, 6622, 5245, 818, 8372, 64101, 3326, 80059, 3767…	1734	759	15608	0.782709	1	1	100
GOTERM_BP_ALL	GO:0045321~leukocyte activation	57	2.75895	0.995663	4208, 387357, 148022, 7704, 11151, 2051, 3476, 3479, 10193, 7301, 22904, 3485, 30968, 1725, 10062, 2067, 3251, 117157, 8581, 301, 1948, 7037, 3398, 27177, 8935, 5027, 6304, 4088, 11146, 6778, 56603, 9093, 9092, 8764, 80328, 54472, 1840, 9025, 221395, 1845, 114548, 6810, 6622, 9935, 1113, 51744, 5058, 917, 2242, 3981, 9840, 3937, 2281, 57102, 84524, 57181, 55012	1734	683	15608	0.751194	1	1	100
GOTERM_BP_ALL	GO:0001775~cell activation	71	3.43659	0.997346	4208, 387357, 7294, 148022, 11151, 7704, 2051, 3476, 10193, 3479, 7301, 23173, 22904, 3485, 30968, 1725, 10062, 3251, 2067, 117157, 8581, 1948, 301, 7037, 3398, 27177, 8935, 409, 8729, 5027, 56892, 6304, 11146, 4088, 6778, 9158, 56603, 168667, 2769, 7414, 7476, 219770, 9093, 9092, 8764, 80328, 54472, 1840, 221395, 9025, 9630, 1845, 114548, 6810, 6622, 9935, 10419, 51744, 1113, 5058, 917, 3981, 22…	1734	841	15608	0.759907	1	1	100
GOTERM_BP_ALL	GO:0060429~epithelium development	86	4.16263	0.999279	4208, 50855, 5230, 5686, 7798, 25928, 983, 115908, 25865, 54910, 4659, 79955, 11235, 5708, 1948, 5709, 301, 5706, 2016, 8543, 23648, 5691, 5361, 7976, 3398, 5693, 5702, 5695, 5700, 1855, 5694, 6098, 7480, 340419, 353144, 90102, 5687, 409, 5493, 83605, 10371, 8195, 406, 134701, 11146, 4088, 4647, 6778, 11331, 2118, 23129, 4609, 58495, 56603, 168667, 57154, 7476, 128239, 7414, 3845, 5710, 7416, 293…	1734	1031	15608	0.750824	1	1	100
Annotation Cluster 26	Enrichment Score: 1.3800484014741135
Category	Term	Count	%	PValue	Genes	List Total	Pop Hits	Pop Total	Fold Enrichment	Bonferroni	Benjamini	FDR
GOTERM_CC_ALL	GO:0098796~membrane protein complex	158	7.64763	7.77064e-06	29796, 4697, 8120, 9556, 10542, 3479, 59285, 2743, 480, 29911, 539, 537, 50944, 6616, 30818, 10134, 56993, 84134, 27072, 415117, 8733, 476, 9871, 1327, 23643, 51160, 479, 51234, 54927, 8724, 10811, 9804, 3746, 9628, 65082, 51699, 6804, 2769, 10328, 7416, 6809, 51103, 440574, 3748, 2785, 2770, 6687, 54472, 10947, 27012, 518, 516, 9630, 55107, 9377, 401505, 9424, 6810, 27094, 128866, 10490, 3737, 9…	1840	1029	16795	1.40153	0.00823391	0.000285063	0.0123737
GOTERM_CC_ALL	GO:0008076~voltage-gated potassium channel complex	22	1.06486	0.000588366	8514, 57463, 9424, 3746, 27094, 6804, 27345, 3737, 3780, 3748, 3761, 6833, 3790, 3764, 3775, 3767, 3756, 3787, 27012, 26047, 6616, 30818	1840	90	16795	2.23122	0.465383	0.0126984	0.932847
GOTERM_CC_ALL	GO:0034705~potassium channel complex	22	1.06486	0.00068731	8514, 57463, 9424, 3746, 27094, 6804, 27345, 3737, 3780, 3748, 3761, 6833, 3790, 3764, 3775, 3767, 3756, 3787, 27012, 26047, 6616, 30818	1840	91	16795	2.2067	0.518837	0.0134559	1.08892
GOTERM_MF_ALL	GO:0015077~monovalent inorganic cation transmembrane transporter activity	57	2.75895	0.000883341	1351, 29796, 90134, 4697, 6324, 54716, 3780, 27133, 3775, 480, 539, 206358, 1346, 537, 30818, 506, 1327, 476, 6833, 9296, 3790, 479, 9114, 3787, 1337, 7388, 7386, 7384, 8514, 3746, 3748, 3761, 3756, 27012, 518, 516, 9377, 9424, 27094, 27345, 3737, 25769, 440567, 495, 498, 522, 3764, 348980, 3765, 357, 5002, 3767, 529, 9033, 6574, 525, 527	1746	331	15694	1.54788	0.820094	0.144388	1.5027
GOTERM_BP_ALL	GO:0015672~monovalent inorganic cation transport	72	3.485	0.00308118	1351, 29796, 90134, 4697, 55238, 6324, 3780, 27133, 3775, 480, 30968, 9498, 539, 206358, 1346, 537, 81, 30818, 506, 57628, 11182, 1327, 476, 9296, 6833, 3790, 479, 9114, 2257, 3787, 1337, 7388, 7386, 9016, 7384, 134, 8514, 57463, 3746, 4878, 4704, 3748, 3761, 3356, 9472, 3756, 27012, 518, 516, 9377, 9424, 27094, 27345, 3737, 25769, 440567, 495, 498, 522, 3764, 348980, 3765, 357, 3767, 29099, 2734…	1734	464	15608	1.39673	1	0.165804	5.96775
GOTERM_BP_ALL	GO:0098662~inorganic cation transmembrane transport	91	4.40465	0.00326769	1351, 782, 29796, 783, 90134, 11151, 4697, 23516, 6324, 3780, 59285, 844, 27133, 3775, 201140, 480, 30968, 255022, 539, 206358, 1346, 537, 81, 30818, 506, 2903, 8398, 9446, 7781, 1327, 476, 9296, 6833, 57214, 3790, 479, 5027, 9114, 2257, 3787, 23413, 1337, 7388, 7386, 7384, 286133, 8514, 57463, 3746, 4878, 3748, 3761, 10368, 51393, 3356, 9472, 3355, 3756, 27012, 518, 516, 30845, 6588, 57192, 9377…	1734	613	15608	1.33622	1	0.170312	6.31791
GOTERM_MF_ALL	GO:0015079~potassium ion transmembrane transporter activity	28	1.35528	0.00594003	8514, 90134, 3746, 3748, 3780, 3761, 27133, 3775, 480, 3756, 27012, 30818, 9424, 27094, 27345, 3737, 476, 25769, 6833, 495, 3790, 479, 3764, 3765, 348980, 3767, 3787, 9033	1746	147	15694	1.7121	0.99999	0.348381	9.70377
GOTERM_CC_ALL	GO:0034703~cation channel complex	31	1.50048	0.00670884	782, 8514, 57463, 783, 3746, 6804, 6324, 3748, 3780, 3761, 10368, 59285, 9472, 3775, 3756, 27012, 6616, 30818, 9424, 27094, 27345, 3737, 6833, 3790, 3764, 2281, 3767, 3787, 9033, 9177, 26047	1840	172	16795	1.64511	0.999225	0.0910788	10.165
GOTERM_BP_ALL	GO:0071804~cellular potassium ion transport	32	1.54889	0.00678341	8514, 57463, 90134, 3746, 4878, 3780, 3748, 3761, 9472, 27133, 3775, 480, 3756, 27012, 30818, 9424, 27094, 27345, 3737, 476, 6833, 495, 3790, 479, 3764, 3765, 348980, 3767, 3787, 27347, 9033, 88	1734	177	15608	1.62733	1	0.258689	12.6912
GOTERM_BP_ALL	GO:0071805~potassium ion transmembrane transport	32	1.54889	0.00678341	8514, 57463, 90134, 3746, 4878, 3780, 3748, 3761, 9472, 27133, 3775, 480, 3756, 27012, 30818, 9424, 27094, 27345, 3737, 476, 6833, 495, 3790, 479, 3764, 3765, 348980, 3767, 3787, 27347, 9033, 88	1734	177	15608	1.62733	1	0.258689	12.6912
GOTERM_CC_ALL	GO:1990351~transporter complex	51	2.46854	0.00693446	782, 9512, 783, 26515, 29796, 6324, 3780, 59285, 26519, 2743, 3775, 480, 6616, 50944, 30818, 2903, 2892, 476, 6833, 3790, 479, 3787, 26047, 2566, 7388, 7386, 7385, 7384, 8514, 57463, 3746, 6804, 3748, 3761, 10368, 9472, 3756, 27012, 55107, 9424, 27094, 27345, 3737, 440567, 118427, 3764, 2281, 3767, 9033, 9177, 617	1840	322	16795	1.44569	0.999391	0.0928256	10.4894
GOTERM_BP_ALL	GO:0098655~cation transmembrane transport	97	4.69506	0.00697112	1351, 782, 29796, 783, 90134, 11151, 4697, 23516, 6324, 3780, 59285, 844, 27133, 201140, 3775, 480, 30968, 255022, 539, 206358, 1346, 537, 81, 30818, 506, 2903, 8398, 9446, 57628, 7781, 476, 1327, 9296, 6833, 27075, 57214, 3790, 479, 5027, 9114, 2257, 3787, 23413, 1337, 7388, 7386, 7384, 286133, 8514, 57463, 3746, 4878, 3748, 3761, 10368, 51393, 51063, 3356, 9472, 3355, 3756, 27012, 518, 516, 308…	1734	678	15608	1.28778	1	0.262322	13.0197
GOTERM_BP_ALL	GO:0006813~potassium ion transport	36	1.7425	0.0073961	134, 8514, 57463, 90134, 3746, 4878, 3780, 3748, 3761, 3356, 9472, 27133, 3775, 480, 3756, 27012, 30818, 9424, 27094, 27345, 57628, 3737, 476, 25769, 6833, 495, 3790, 479, 3764, 348980, 3765, 3767, 3787, 27347, 9033, 88	1734	207	15608	1.56542	1	0.270856	13.7589
GOTERM_MF_ALL	GO:0005267~potassium channel activity	23	1.11326	0.0084128	8514, 9424, 90134, 3746, 27094, 27345, 3737, 3780, 3748, 3761, 6833, 3790, 27133, 3764, 3765, 348980, 3775, 3767, 3756, 3787, 9033, 27012, 30818	1746	116	15694	1.78221	1	0.410793	13.4759
GOTERM_MF_ALL	GO:0022890~inorganic cation transmembrane transporter activity	73	3.5334	0.00933539	1351, 782, 783, 29796, 90134, 4697, 23516, 6324, 54716, 3780, 59285, 27133, 3775, 480, 255022, 539, 206358, 1346, 537, 30818, 506, 2903, 7037, 7781, 1327, 476, 9296, 6833, 79815, 3790, 479, 9114, 3787, 23413, 1337, 7388, 7386, 7384, 8514, 3746, 3748, 3761, 10368, 51393, 3756, 27012, 518, 516, 57192, 9377, 9424, 27094, 27345, 3737, 25769, 440567, 495, 498, 522, 3764, 2281, 348980, 3765, 357, 55630…	1746	493	15694	1.33096	1	0.433858	14.8449
GOTERM_MF_ALL	GO:0022892~substrate-specific transporter activity	146	7.0668	0.00978719	113451, 29796, 90134, 55238, 4697, 64801, 23516, 54716, 59285, 2743, 27133, 480, 11097, 539, 255022, 148808, 206358, 11095, 537, 387775, 30818, 60386, 56993, 84134, 476, 24, 1327, 5172, 79815, 479, 57210, 5027, 1434, 6578, 9804, 3746, 55315, 51699, 23480, 7416, 3843, 51499, 3748, 23633, 51393, 21, 9194, 4948, 27012, 518, 516, 55107, 9377, 401505, 9424, 53343, 84725, 27094, 3737, 25769, 440567, 49…	1746	1085	15694	1.20952	1	0.439261	15.5078
GOTERM_MF_ALL	GO:0005249~voltage-gated potassium channel activity	18	0.871249	0.0114373	8514, 9424, 90134, 3746, 3737, 3748, 3761, 6833, 3790, 27133, 3764, 3765, 348980, 3775, 3767, 3756, 3787, 27012	1746	85	15694	1.90346	1	0.471618	17.888
GOTERM_BP_ALL	GO:0098660~inorganic ion transmembrane transport	98	4.74347	0.0114804	29796, 90134, 4697, 11151, 23516, 59285, 2743, 27133, 201140, 480, 539, 255022, 206358, 537, 11095, 30818, 8398, 9446, 1327, 476, 5172, 57214, 479, 5027, 286133, 3746, 3748, 51393, 27012, 518, 6588, 516, 55107, 9377, 9424, 27094, 3737, 25769, 440567, 495, 498, 522, 2281, 9033, 529, 6574, 525, 88, 527, 782, 1351, 783, 6324, 3780, 844, 3775, 30968, 1346, 81, 506, 2903, 7781, 6833, 9296, 3790, 9114,…	1734	699	15608	1.26196	1	0.354029	20.5656
GOTERM_CC_ALL	GO:1902495~transmembrane transporter complex	49	2.37173	0.0119488	8514, 9512, 782, 29796, 57463, 783, 3746, 6804, 6324, 3748, 3780, 3761, 10368, 59285, 2743, 9472, 3775, 480, 3756, 27012, 6616, 50944, 30818, 55107, 2903, 9424, 27094, 27345, 2892, 3737, 476, 440567, 6833, 3790, 479, 118427, 3764, 2281, 3767, 3787, 9033, 26047, 9177, 7388, 2566, 617, 7386, 7385, 7384	1840	316	16795	1.41537	0.999997	0.142812	17.422
GOTERM_MF_ALL	GO:0022891~substrate-specific transmembrane transporter activity	123	5.95353	0.0148168	113451, 29796, 90134, 55238, 4697, 23516, 54716, 59285, 2743, 27133, 480, 539, 255022, 206358, 148808, 537, 387775, 11095, 30818, 60386, 56993, 84134, 476, 1327, 5172, 79815, 479, 57210, 5027, 6578, 9804, 3746, 55315, 7416, 23480, 3748, 51393, 9194, 4948, 27012, 518, 516, 55107, 9377, 9424, 53343, 27094, 3737, 25769, 440567, 495, 498, 292, 291, 522, 100287932, 2281, 9033, 529, 9177, 6574, 525, 52…	1746	909	15694	1.21627	1	0.498358	22.5669
GOTERM_MF_ALL	GO:0022843~voltage-gated cation channel activity	24	1.16167	0.0148693	782, 8514, 783, 9424, 90134, 3746, 3737, 3748, 3761, 6833, 10368, 3790, 59285, 27133, 3764, 3765, 348980, 3775, 3767, 3756, 3787, 255022, 23413, 27012	1746	129	15694	1.67229	1	0.483596	22.6377
GOTERM_MF_ALL	GO:0005242~inward rectifier potassium channel activity	7	0.338819	0.0233512	9424, 3764, 3765, 3775, 3767, 6833, 3761	1746	21	15694	2.99618	1	0.511589	33.2906
GOTERM_BP_ALL	GO:0034220~ion transmembrane transport	123	5.95353	0.0255989	4208, 29796, 90134, 55238, 4697, 11151, 23516, 1393, 59285, 2743, 27133, 201140, 480, 539, 255022, 206358, 537, 11095, 50944, 30818, 8398, 9446, 23507, 476, 1327, 5172, 57214, 27075, 479, 5027, 31, 4609, 286133, 3746, 7416, 3748, 51393, 9194, 5563, 27012, 518, 6588, 516, 55107, 9377, 9424, 27094, 3737, 25769, 440567, 495, 498, 522, 1831, 2281, 9033, 529, 9177, 6574, 525, 88, 527, 782, 1351, 23237…	1734	929	15608	1.19176	1	0.507773	40.374
GOTERM_BP_ALL	GO:0055085~transmembrane transport	164	7.93804	0.0292873	4208, 113451, 29796, 90134, 55238, 4697, 11151, 23516, 1393, 54716, 59285, 2743, 27133, 201140, 480, 255022, 539, 148808, 206358, 11095, 387775, 537, 50944, 30818, 60386, 56993, 84134, 8398, 9446, 23507, 476, 24, 1327, 5172, 79815, 27075, 57214, 479, 5027, 5830, 31, 4609, 286133, 26872, 9804, 3746, 55315, 23480, 7416, 23731, 3312, 3748, 51393, 21, 9194, 5563, 4947, 4948, 27012, 518, 6588, 516, 55…	1734	1278	15608	1.15508	1	0.53921	44.7167
GOTERM_MF_ALL	GO:0022857~transmembrane transporter activity	129	6.24395	0.0311098	113451, 29796, 90134, 55238, 4697, 23516, 54716, 59285, 2743, 27133, 480, 539, 255022, 206358, 148808, 11095, 537, 387775, 30818, 60386, 56993, 84134, 476, 24, 1327, 5172, 79815, 479, 57210, 5027, 26872, 6578, 9804, 3746, 55315, 7416, 23480, 3748, 51393, 21, 9194, 4948, 27012, 518, 516, 55107, 9377, 9424, 53343, 27094, 9899, 3737, 25769, 440567, 495, 498, 292, 291, 522, 100287932, 2281, 9033, 529…	1746	984	15694	1.17838	1	0.594286	41.811
GOTERM_MF_ALL	GO:0008324~cation transmembrane transporter activity	81	3.92062	0.0320171	1351, 782, 29796, 783, 90134, 4697, 23516, 6324, 54716, 3780, 59285, 27133, 3775, 480, 255022, 539, 206358, 1346, 537, 30818, 506, 2903, 7037, 11182, 7781, 1327, 476, 9296, 6833, 79815, 3790, 479, 57210, 5027, 9114, 3787, 23413, 1337, 7388, 7386, 7384, 8514, 3746, 3748, 3761, 10368, 51393, 51063, 3756, 27012, 518, 516, 57192, 55107, 9377, 9424, 53343, 27094, 27345, 3737, 25769, 440567, 495, 498, …	1746	587	15694	1.24033	1	0.594369	42.7375
GOTERM_MF_ALL	GO:0015459~potassium channel regulator activity	10	0.484027	0.0637485	8514, 57463, 27094, 27345, 3787, 57628, 27012, 10776, 30818, 3790	1746	46	15694	1.95403	1	0.789699	67.6506
GOTERM_MF_ALL	GO:0005215~transporter activity	158	7.64763	0.0692863	113451, 29796, 90134, 55238, 4697, 8120, 64801, 23516, 54716, 59285, 2743, 27133, 25829, 480, 11097, 255022, 539, 148808, 206358, 11095, 387775, 537, 30818, 60386, 56993, 84134, 476, 24, 1327, 5172, 79815, 479, 57210, 5027, 26872, 1434, 6578, 9804, 3746, 55315, 51699, 23480, 7416, 3843, 23731, 51499, 3748, 23633, 51393, 21, 9194, 4948, 27012, 389812, 518, 516, 55107, 9377, 401505, 9424, 53343, 84…	1746	1263	15694	1.12446	1	0.798499	70.7771
GOTERM_BP_ALL	GO:0006812~cation transport	119	5.75992	0.0744844	29796, 90134, 55238, 4697, 11151, 23516, 59285, 27133, 201140, 480, 539, 255022, 206358, 537, 30818, 8398, 9446, 5743, 476, 1327, 79815, 57214, 27075, 479, 409, 5027, 286133, 26872, 3746, 7416, 3748, 51393, 27012, 518, 6588, 516, 55107, 9377, 9424, 53343, 27094, 818, 3737, 25769, 440567, 495, 498, 522, 2281, 29099, 9033, 529, 9177, 6574, 525, 88, 527, 782, 1351, 783, 6324, 3780, 844, 3775, 30968,…	1734	935	15608	1.1456	1	0.777874	78.6349
GOTERM_MF_ALL	GO:0005244~voltage-gated ion channel activity	28	1.35528	0.076745	782, 8514, 783, 90134, 3746, 6324, 7416, 3748, 3761, 10368, 59285, 27133, 3775, 3756, 255022, 27012, 30818, 55107, 9424, 3737, 6833, 3790, 3764, 3765, 348980, 3767, 3787, 23413	1746	183	15694	1.3753	1	0.807722	74.5403
GOTERM_MF_ALL	GO:0022832~voltage-gated channel activity	28	1.35528	0.076745	782, 8514, 783, 90134, 3746, 6324, 7416, 3748, 3761, 10368, 59285, 27133, 3775, 3756, 255022, 27012, 30818, 55107, 9424, 3737, 6833, 3790, 3764, 3765, 348980, 3767, 3787, 23413	1746	183	15694	1.3753	1	0.807722	74.5403
GOTERM_MF_ALL	GO:0015075~ion transmembrane transporter activity	100	4.84027	0.0848004	1351, 782, 29796, 783, 90134, 4697, 55238, 23516, 6324, 54716, 3780, 59285, 2743, 27133, 3775, 480, 255022, 9498, 539, 206358, 11095, 387775, 1346, 537, 439, 30818, 114571, 506, 2903, 7037, 2892, 11182, 7781, 476, 1327, 5172, 9296, 6833, 79815, 309, 3790, 479, 57210, 5027, 9114, 353189, 3787, 23413, 1337, 2566, 7388, 7386, 203859, 7384, 8514, 6578, 3746, 7416, 3748, 3761, 10368, 51393, 51063, 919…	1746	779	15694	1.15386	1	0.824015	78.0898
GOTERM_BP_ALL	GO:0006811~ion transport	171	8.27686	0.113275	4208, 29796, 90134, 55238, 4697, 11151, 126755, 23516, 1393, 54716, 59285, 2744, 2743, 27133, 201140, 480, 255022, 539, 206358, 885, 11095, 387775, 537, 50944, 6616, 30818, 84134, 8398, 9446, 5743, 23507, 476, 1327, 5172, 79815, 27075, 6098, 57214, 479, 409, 5027, 31, 4609, 4794, 286133, 26872, 6578, 3746, 6804, 7416, 3748, 1128, 51393, 9194, 5563, 27012, 518, 624, 516, 6588, 55107, 9377, 9424, 5…	1734	1404	15608	1.09629	1	0.87335	90.9024
GOTERM_MF_ALL	GO:0005261~cation channel activity	41	1.98451	0.124021	782, 8514, 783, 90134, 3746, 6324, 3780, 3748, 3761, 10368, 59285, 51393, 51063, 27133, 3775, 3756, 255022, 27012, 30818, 57192, 55107, 2903, 9424, 53343, 27094, 27345, 3737, 25769, 6833, 3790, 5027, 3764, 2281, 348980, 3765, 357, 3767, 3787, 23413, 9033, 9177	1746	299	15694	1.23254	1	0.876257	89.6548
GOTERM_MF_ALL	GO:0022836~gated channel activity	44	2.12972	0.125384	782, 8514, 783, 90134, 3746, 6324, 7416, 3780, 3748, 3761, 10368, 59285, 2743, 27133, 3775, 3756, 255022, 27012, 30818, 57192, 55107, 2903, 9424, 53343, 27094, 27345, 2892, 3737, 6833, 309, 3790, 5027, 3764, 2281, 348980, 3765, 357, 3767, 3787, 23413, 9033, 9177, 2566, 203859	1746	324	15694	1.22067	1	0.873026	89.9271
GOTERM_CC_ALL	GO:0034702~ion channel complex	38	1.8393	0.126281	782, 8514, 57463, 783, 3746, 6804, 6324, 3780, 3748, 3761, 10368, 59285, 2743, 9472, 3775, 3756, 27012, 6616, 50944, 30818, 55107, 2903, 9424, 27094, 27345, 2892, 3737, 6833, 3790, 118427, 3764, 2281, 3767, 3787, 9033, 9177, 26047, 2566	1840	279	16795	1.2432	1	0.59711	88.3489
GOTERM_BP_ALL	GO:0034762~regulation of transmembrane transport	53	2.56534	0.126467	4208, 782, 113451, 783, 23237, 90134, 11151, 6324, 1393, 59285, 844, 27133, 201140, 255022, 81, 50944, 30818, 8398, 9446, 57628, 23542, 57214, 27075, 3790, 5027, 2257, 3787, 8514, 57463, 3746, 4878, 7416, 3748, 3761, 10368, 9472, 4947, 3756, 27012, 30845, 6588, 55107, 9424, 6622, 3737, 3764, 2281, 3765, 348980, 2539, 3767, 27347, 88	1734	400	15608	1.19265	1	0.889601	93.2526
GOTERM_MF_ALL	GO:0015267~channel activity	60	2.90416	0.127874	782, 783, 90134, 10245, 6324, 3780, 59285, 2743, 27133, 3775, 255022, 10440, 30818, 56993, 84134, 2903, 2892, 5172, 6833, 309, 3790, 5027, 3787, 23413, 2566, 203859, 8514, 26872, 9804, 3746, 7416, 3748, 3761, 10368, 51063, 51393, 366, 364, 3756, 27012, 57192, 55107, 9424, 53343, 27094, 27345, 3737, 25769, 3764, 29928, 2281, 348980, 3765, 100287932, 357, 3767, 9033, 9177, 53826, 53822	1746	458	15694	1.17754	1	0.872379	90.4074
GOTERM_MF_ALL	GO:0022803~passive transmembrane transporter activity	60	2.90416	0.131611	782, 783, 90134, 10245, 6324, 3780, 59285, 2743, 27133, 3775, 255022, 10440, 30818, 56993, 84134, 2903, 2892, 5172, 6833, 309, 3790, 5027, 3787, 23413, 2566, 203859, 8514, 26872, 9804, 3746, 7416, 3748, 3761, 10368, 51063, 51393, 366, 364, 3756, 27012, 57192, 55107, 9424, 53343, 27094, 27345, 3737, 25769, 3764, 29928, 2281, 348980, 3765, 100287932, 357, 3767, 9033, 9177, 53826, 53822	1746	459	15694	1.17497	1	0.870499	91.0877
GOTERM_BP_ALL	GO:0034765~regulation of ion transmembrane transport	51	2.46854	0.135277	4208, 782, 783, 23237, 90134, 11151, 6324, 1393, 59285, 844, 27133, 201140, 255022, 81, 50944, 30818, 8398, 9446, 57628, 23542, 57214, 27075, 3790, 5027, 2257, 3787, 8514, 57463, 3746, 4878, 7416, 3748, 3761, 10368, 9472, 3756, 27012, 30845, 6588, 55107, 9424, 6622, 3737, 3764, 2281, 3765, 348980, 2539, 3767, 27347, 88	1734	386	15608	1.18927	1	0.90042	94.4875
GOTERM_BP_ALL	GO:0042391~regulation of membrane potential	46	2.22652	0.178578	134, 4208, 783, 2030, 90134, 22930, 4878, 6804, 7476, 6324, 2743, 9472, 27133, 79680, 3775, 480, 3756, 30968, 885, 50944, 30845, 8898, 2903, 9424, 6622, 27094, 27345, 1738, 23542, 3737, 476, 5172, 1855, 5027, 1020, 3764, 2281, 348980, 3767, 10497, 2257, 88, 4609, 55012, 64208, 23316	1734	353	15608	1.17295	1	0.937043	98.0208
GOTERM_BP_ALL	GO:0043269~regulation of ion transport	68	3.29138	0.182439	4208, 782, 23237, 783, 90134, 11151, 22930, 6324, 1393, 59285, 844, 27133, 201140, 255022, 885, 81, 50944, 30818, 8398, 9446, 5743, 57628, 23542, 476, 6833, 6098, 27075, 57214, 3790, 409, 5027, 2257, 3787, 134, 8514, 57463, 3746, 4878, 5187, 7416, 3748, 1128, 3761, 10368, 51393, 1808, 3356, 9472, 8792, 3756, 27012, 30845, 6588, 55107, 9424, 6622, 818, 3737, 154215, 3764, 2281, 348980, 3765, 2539,…	1734	541	15608	1.13138	1	0.939281	98.1983
GOTERM_MF_ALL	GO:0005251~delayed rectifier potassium channel activity	7	0.338819	0.205457	3746, 3756, 3787, 3737, 27012, 3748, 3790	1746	36	15694	1.74777	1	0.943867	98.056
GOTERM_BP_ALL	GO:1901379~regulation of potassium ion transmembrane transport	10	0.484027	0.217578	9472, 8514, 57463, 3746, 4878, 3787, 27347, 57628, 30818, 88	1734	60	15608	1.50019	1	0.955635	99.2497
GOTERM_BP_ALL	GO:0030001~metal ion transport	93	4.50145	0.300159	782, 783, 90134, 11151, 55238, 23516, 6324, 3780, 59285, 844, 27133, 3775, 201140, 480, 30968, 255022, 9498, 537, 81, 30818, 2903, 8398, 7036, 9446, 5743, 7037, 57628, 7781, 476, 9296, 6833, 79815, 309, 27075, 57214, 3790, 479, 409, 5027, 9114, 2257, 3787, 23413, 286133, 134, 26872, 8514, 57463, 3746, 4878, 5187, 4704, 7416, 3748, 3761, 10368, 51393, 3356, 9472, 3355, 3756, 27012, 6588, 30845, 57…	1734	785	15608	1.06638	1	0.979361	99.9188
GOTERM_MF_ALL	GO:0022838~substrate-specific channel activity	52	2.51694	0.314259	782, 783, 90134, 6324, 3780, 59285, 2743, 27133, 3775, 255022, 30818, 2903, 2892, 5172, 6833, 309, 3790, 5027, 3787, 23413, 2566, 203859, 8514, 3746, 7416, 3748, 3761, 10368, 51063, 51393, 366, 364, 3756, 27012, 57192, 55107, 9424, 53343, 27094, 27345, 3737, 25769, 3764, 2281, 3765, 348980, 357, 3767, 9033, 9177, 53826, 53822	1746	427	15694	1.09462	1	0.980901	99.8441
GOTERM_MF_ALL	GO:0005216~ion channel activity	50	2.42014	0.325375	782, 783, 90134, 6324, 3780, 59285, 2743, 27133, 3775, 255022, 30818, 2903, 2892, 5172, 6833, 309, 3790, 5027, 3787, 23413, 2566, 203859, 8514, 3746, 7416, 3748, 3761, 10368, 51063, 51393, 3756, 27012, 57192, 55107, 9424, 53343, 27094, 27345, 3737, 25769, 3764, 2281, 3765, 348980, 357, 3767, 9033, 9177, 53826, 53822	1746	413	15694	1.0882	1	0.982441	99.8822
GOTERM_MF_ALL	GO:0022834~ligand-gated channel activity	18	0.871249	0.376489	9424, 2903, 2892, 3761, 6833, 309, 2743, 5027, 3764, 2281, 3765, 348980, 357, 3775, 3767, 9177, 2566, 57192	1746	139	15694	1.16398	1	0.989076	99.9694
GOTERM_MF_ALL	GO:0015276~ligand-gated ion channel activity	18	0.871249	0.376489	9424, 2903, 2892, 3761, 6833, 309, 2743, 5027, 3764, 2281, 3765, 348980, 357, 3775, 3767, 9177, 2566, 57192	1746	139	15694	1.16398	1	0.989076	99.9694
GOTERM_CC_ALL	GO:0098797~plasma membrane protein complex	59	2.85576	0.413487	782, 783, 6324, 3479, 3780, 2709, 59285, 2743, 3775, 480, 30968, 6616, 50944, 30818, 6645, 2903, 7036, 7037, 2892, 476, 6833, 3790, 479, 9114, 3787, 26047, 10811, 6445, 8514, 57463, 3746, 9628, 6804, 2769, 219770, 3748, 3761, 27429, 10368, 2785, 2770, 54472, 3756, 27012, 1175, 9630, 3570, 9424, 27094, 4729, 27345, 3737, 917, 118427, 3764, 50507, 3767, 3667, 9177	1840	512	16795	1.05183	1	0.876913	99.9796
GOTERM_MF_ALL	GO:0046873~metal ion transmembrane transporter activity	48	2.32333	0.435496	782, 8514, 783, 90134, 3746, 6324, 23516, 54716, 3780, 3748, 3761, 10368, 59285, 51393, 27133, 3775, 480, 3756, 255022, 27012, 30818, 57192, 2903, 9424, 27094, 7037, 27345, 7781, 3737, 476, 25769, 6833, 495, 79815, 3790, 479, 3764, 2281, 348980, 3765, 357, 55630, 3767, 3787, 23413, 9033, 6574, 57181	1746	409	15694	1.05489	1	0.993992	99.9944
GOTERM_BP_ALL	GO:0061337~cardiac conduction	12	0.580833	0.503826	782, 783, 9424, 51086, 2281, 3775, 6324, 476, 3761, 10368, 30818, 59285	1734	96	15608	1.12514	1	0.996788	99.9999
GOTERM_BP_ALL	GO:0035637~multicellular organismal signaling	17	0.822846	0.573058	782, 783, 9424, 27094, 27345, 3737, 6324, 476, 3761, 10368, 59285, 51086, 2281, 3775, 58524, 26047, 30818	1734	147	15608	1.04095	1	0.998367	100
GOTERM_MF_ALL	GO:0005231~excitatory extracellular ligand-gated ion channel activity	5	0.242014	0.874294	5027, 2903, 2892, 9177, 2743	1746	55	15694	0.81714	1	0.999979	100
GOTERM_MF_ALL	GO:0005230~extracellular ligand-gated ion channel activity	6	0.290416	0.919921	5027, 2903, 2892, 9177, 2566, 2743	1746	73	15694	0.738785	1	0.999996	100
GOTERM_CC_ALL	GO:0031226~intrinsic component of plasma membrane	158	7.64763	0.95151	90134, 26262, 23516, 54716, 10899, 2743, 57863, 27133, 480, 255022, 7162, 387775, 84539, 887, 50944, 6616, 30818, 10134, 5745, 5361, 476, 5032, 24, 23643, 5172, 27075, 479, 5027, 3350, 2847, 10811, 29909, 23129, 6010, 286133, 26872, 6751, 6578, 3746, 6804, 23731, 3748, 1128, 8764, 51393, 9028, 90249, 9194, 54472, 1131, 108, 419, 27012, 624, 4233, 9424, 9375, 27094, 5245, 5961, 3737, 917, 25769, 4…	1840	1608	16795	0.896878	1	0.999626	100
GOTERM_CC_ALL	GO:0005887~integral component of plasma membrane	150	7.26041	0.965286	90134, 26262, 23516, 54716, 10899, 2743, 57863, 27133, 480, 255022, 7162, 387775, 887, 84539, 50944, 6616, 30818, 10134, 5745, 5361, 476, 5032, 24, 5172, 27075, 479, 5027, 3350, 2847, 10811, 29909, 23129, 6010, 286133, 26872, 6751, 6578, 3746, 6804, 23731, 3748, 1128, 8764, 51393, 9028, 9194, 54472, 1131, 108, 419, 27012, 624, 4233, 9424, 9375, 27094, 5245, 5961, 3737, 917, 25769, 495, 23621, 292…	1840	1548	16795	0.884469	1	0.999823	100
Annotation Cluster 27	Enrichment Score: 1.376553243684097
Category	Term	Count	%	PValue	Genes	List Total	Pop Hits	Pop Total	Fold Enrichment	Bonferroni	Benjamini	FDR
GOTERM_CC_ALL	GO:0008021~synaptic vesicle	27	1.30687	0.0011829	8224, 5413, 6804, 51399, 7416, 6809, 23208, 51138, 81565, 54910, 203190, 6616, 8898, 6810, 2903, 6622, 415117, 9899, 10490, 7781, 6833, 1759, 321, 10987, 8448, 273, 9114	1840	127	16795	1.94054	0.716162	0.0211188	1.86719
GOTERM_CC_ALL	GO:0070382~exocytic vesicle	29	1.40368	0.00127991	8224, 6804, 5413, 51399, 3479, 7416, 6809, 23208, 51138, 81565, 54910, 203190, 6616, 8898, 6810, 2903, 6622, 415117, 9899, 10490, 7781, 6833, 1759, 321, 10987, 8448, 273, 9114, 54843	1840	141	16795	1.87733	0.744029	0.0217391	2.01885
GOTERM_CC_ALL	GO:0030133~transport vesicle	47	2.27493	0.0799428	10244, 8224, 113451, 6804, 762, 5413, 51399, 200734, 7416, 6809, 3479, 25924, 54432, 8615, 23208, 51138, 11015, 81565, 4900, 57586, 29106, 54910, 6396, 6616, 203190, 8898, 1174, 6645, 2903, 6810, 2801, 6622, 415117, 10490, 9899, 7781, 9871, 1113, 6833, 1759, 8448, 10987, 321, 273, 9114, 54843, 5122	1840	341	16795	1.25807	1	0.466735	73.4683
GOTERM_CC_ALL	GO:0030658~transport vesicle membrane	20	0.968054	0.336322	6645, 8224, 6804, 762, 10490, 9899, 7781, 200734, 1113, 9871, 6833, 8448, 8615, 23208, 273, 4900, 29106, 54910, 6396, 1174	1840	155	16795	1.17777	1	0.840027	99.8539
GOTERM_CC_ALL	GO:0030672~synaptic vesicle membrane	9	0.435624	0.367714	8224, 6804, 54910, 9899, 7781, 6833, 8448, 273, 23208	1840	62	16795	1.32499	1	0.85676	99.9324
GOTERM_CC_ALL	GO:0099501~exocytic vesicle membrane	9	0.435624	0.367714	8224, 6804, 54910, 9899, 7781, 6833, 8448, 273, 23208	1840	62	16795	1.32499	1	0.85676	99.9324
Annotation Cluster 28	Enrichment Score: 1.3501063412918517
Category	Term	Count	%	PValue	Genes	List Total	Pop Hits	Pop Total	Fold Enrichment	Bonferroni	Benjamini	FDR
GOTERM_CC_ALL	GO:0098588~bounding membrane of organelle	229	11.0842	0.000463405	8224, 113451, 8120, 59345, 79803, 50614, 63917, 206358, 537, 3098, 27072, 51560, 9871, 24, 23643, 25789, 57214, 51566, 51160, 8729, 89849, 8724, 4124, 79090, 11331, 9980, 653145, 51290, 51699, 51399, 27087, 222236, 21, 114876, 518, 2979, 401505, 27095, 818, 128866, 9899, 10490, 401647, 23621, 57231, 10494, 6480, 6100, 529, 6482, 6487, 56623, 525, 2821, 374986, 527, 10244, 84816, 10067, 51534, 200…	1840	1699	16795	1.23028	0.389317	0.0108997	0.735408
GOTERM_CC_ALL	GO:0005774~vacuolar membrane	85	4.11423	0.00767255	10244, 168391, 148022, 51534, 10542, 59345, 282991, 79803, 4758, 23710, 23207, 206358, 537, 6457, 79953, 27072, 376267, 301, 6455, 7781, 23643, 9296, 90809, 309, 252839, 389541, 51160, 7306, 10103, 9743, 9114, 89849, 8724, 4647, 9583, 10053, 9681, 9784, 26872, 653145, 65082, 55315, 51699, 26060, 3312, 2770, 79412, 221955, 8905, 114876, 171177, 3756, 4948, 8907, 25849, 54785, 51510, 1175, 30846, 3…	1840	592	16795	1.31057	0.999724	0.100962	11.543
GOTERM_CC_ALL	GO:0098805~whole membrane	175	8.47047	0.0076939	8224, 64112, 5230, 11151, 8120, 55040, 10542, 282991, 59345, 79803, 23710, 54910, 206358, 537, 56993, 3098, 84134, 27072, 376267, 5743, 476, 9871, 23643, 57214, 51160, 51566, 273, 409, 5830, 9743, 89849, 4830, 8724, 6778, 11331, 1613, 6010, 51024, 26872, 653145, 9804, 55315, 65082, 51699, 6804, 7414, 26060, 3845, 6809, 7416, 3312, 21, 2770, 90249, 23017, 114876, 108, 4948, 171177, 518, 51510, 150…	1840	1337	16795	1.19473	0.99973	0.0999982	11.5733
GOTERM_BP_ALL	GO:0007034~vacuolar transport	44	2.12972	0.0129384	27352, 9980, 653145, 57154, 11151, 65082, 51534, 51699, 9827, 3312, 55111, 9201, 55187, 29911, 8907, 51510, 30846, 30845, 8898, 22898, 1174, 55850, 11267, 27072, 51560, 9392, 10490, 128866, 11021, 338382, 51160, 8729, 51332, 84313, 55823, 23339, 9114, 1639, 9727, 8724, 84067, 9179, 9784, 88	1734	275	15608	1.44018	1	0.379245	22.8695
GOTERM_CC_ALL	GO:0044440~endosomal part	62	3.00097	0.0158687	10244, 168391, 148022, 51534, 10542, 79803, 23207, 537, 6457, 79953, 27072, 376267, 9392, 301, 6455, 7781, 23643, 309, 252839, 90809, 51160, 389541, 7306, 1514, 9743, 9114, 8724, 9784, 26872, 653145, 6440, 65082, 55315, 51699, 26060, 79412, 171177, 3756, 4948, 25849, 51510, 1175, 30846, 30845, 8898, 57192, 11267, 9375, 128866, 10490, 11021, 9372, 23621, 57231, 55823, 84313, 55630, 23339, 9727, 91…	1840	424	16795	1.33471	1	0.175852	22.4874
GOTERM_CC_ALL	GO:0010008~endosome membrane	58	2.80736	0.0166803	10244, 168391, 148022, 51534, 10542, 79803, 23207, 537, 6457, 79953, 27072, 376267, 301, 6455, 7781, 23643, 309, 252839, 90809, 51160, 389541, 7306, 9743, 9114, 8724, 9784, 26872, 653145, 65082, 55315, 51699, 26060, 79412, 171177, 4948, 3756, 25849, 51510, 30846, 1175, 30845, 8898, 57192, 11267, 9375, 10490, 128866, 11021, 9372, 23621, 57231, 55823, 84313, 55630, 23339, 9727, 55016, 527	1840	393	16795	1.34709	1	0.180336	23.4991
GOTERM_BP_ALL	GO:0016197~endosomal transport	38	1.8393	0.0216896	27352, 9980, 653145, 11151, 65082, 51534, 51699, 9827, 55111, 9201, 29911, 8907, 51510, 30846, 30845, 8898, 22898, 1174, 11267, 27072, 51560, 9392, 10490, 128866, 11021, 338382, 51160, 8729, 84313, 55823, 23339, 1639, 9727, 8724, 84067, 9179, 9784, 88	1734	238	15608	1.43716	1	0.476131	35.4184
GOTERM_CC_ALL	GO:0044437~vacuolar part	94	4.54985	0.0219018	10244, 168391, 148022, 51534, 10542, 59345, 282991, 79803, 4758, 23710, 23207, 206358, 537, 6457, 79953, 27072, 376267, 375790, 301, 9392, 6455, 7781, 23643, 2717, 9296, 90809, 252839, 309, 389541, 51160, 7306, 1514, 10103, 9743, 9114, 89849, 8724, 4647, 9583, 10053, 9681, 9784, 26872, 653145, 6440, 65082, 55315, 51699, 26060, 3312, 2770, 79412, 221955, 8905, 114876, 171177, 3756, 4948, 8907, 258…	1840	693	16795	1.2381	1	0.213713	29.7179
GOTERM_CC_ALL	GO:0031902~late endosome membrane	20	0.968054	0.0271356	11267, 168391, 653145, 27072, 55315, 65082, 128866, 10490, 7781, 10542, 252839, 90809, 309, 389541, 51160, 57231, 55823, 23339, 55016, 57192	1840	109	16795	1.67481	1	0.249468	35.4735
GOTERM_CC_ALL	GO:0098852~lytic vacuole membrane	41	1.98451	0.0626225	55315, 65082, 10542, 59345, 282991, 3312, 79803, 4758, 2770, 221955, 114876, 8905, 4948, 8907, 206358, 54785, 1175, 57192, 1174, 27072, 53346, 10490, 7781, 3326, 90809, 252839, 309, 389541, 57231, 10103, 5476, 55823, 23339, 9114, 529, 79036, 4647, 55016, 10053, 9681, 527	1840	286	16795	1.30852	1	0.408594	64.2933
GOTERM_CC_ALL	GO:0005765~lysosomal membrane	41	1.98451	0.0626225	55315, 65082, 10542, 59345, 282991, 3312, 79803, 4758, 2770, 221955, 114876, 8905, 4948, 8907, 206358, 54785, 1175, 57192, 1174, 27072, 53346, 10490, 7781, 3326, 90809, 252839, 309, 389541, 57231, 10103, 5476, 55823, 23339, 9114, 529, 79036, 4647, 55016, 10053, 9681, 527	1840	286	16795	1.30852	1	0.408594	64.2933
GOTERM_CC_ALL	GO:0005773~vacuole	145	7.01839	0.0754927	338692, 11151, 10542, 1393, 59345, 282991, 79803, 23710, 206358, 537, 29993, 10133, 55850, 376267, 27072, 375790, 112937, 476, 23643, 51160, 1514, 89848, 149371, 9743, 89849, 8724, 9980, 26872, 653145, 55315, 65082, 51699, 26060, 392360, 6809, 3312, 55111, 2770, 10279, 27283, 114876, 4948, 171177, 4943, 51510, 624, 1509, 6810, 9375, 53346, 5245, 128866, 10490, 79837, 8372, 1113, 3326, 11021, 2362…	1840	1175	16795	1.1264	1	0.451654	71.3493
GOTERM_CC_ALL	GO:0005770~late endosome	31	1.50048	0.0894889	168391, 653145, 338692, 6440, 55315, 65082, 51699, 10542, 1393, 3312, 114876, 25849, 23057, 57192, 11267, 27072, 128866, 10490, 7781, 338382, 252839, 90809, 309, 23621, 389541, 51160, 57231, 55823, 149371, 23339, 55016	1840	213	16795	1.32845	1	0.490324	77.5285
GOTERM_CC_ALL	GO:0005768~endosome	97	4.69506	0.132277	10244, 168391, 23237, 338692, 148022, 7846, 11151, 51534, 10542, 1393, 79803, 23207, 23208, 3775, 537, 29993, 6457, 10133, 79953, 27072, 376267, 301, 9392, 6455, 7037, 7781, 476, 23643, 338382, 28988, 90809, 252839, 309, 389541, 51160, 7306, 1514, 89848, 9743, 149371, 9114, 8724, 26047, 9784, 9980, 26872, 653145, 6440, 65082, 55315, 51699, 26060, 55111, 3312, 79412, 10279, 114876, 171177, 3756, 4…	1840	784	16795	1.12932	1	0.601685	89.5591
GOTERM_CC_ALL	GO:0000323~lytic vacuole	65	3.14618	0.224615	4353, 10542, 59345, 282991, 1393, 79803, 4758, 23208, 206358, 55850, 27072, 375790, 301, 7781, 2717, 338382, 309, 252839, 90809, 8448, 389541, 2805, 1514, 10103, 9114, 4647, 10053, 9681, 4878, 65082, 55315, 392360, 6809, 3312, 2770, 10279, 27283, 221955, 8905, 114876, 4948, 8907, 54785, 1175, 1509, 57192, 1174, 6622, 53346, 10490, 8372, 1113, 3326, 1118, 57231, 5476, 55823, 23339, 2495, 84317, 79…	1840	531	16795	1.11733	1	0.734688	98.2598
GOTERM_CC_ALL	GO:0005764~lysosome	65	3.14618	0.224615	4353, 10542, 59345, 282991, 1393, 79803, 4758, 23208, 206358, 55850, 27072, 375790, 301, 7781, 2717, 338382, 309, 252839, 90809, 8448, 389541, 2805, 1514, 10103, 9114, 4647, 10053, 9681, 4878, 65082, 55315, 392360, 6809, 3312, 2770, 10279, 27283, 221955, 8905, 114876, 4948, 8907, 54785, 1175, 1509, 57192, 1174, 6622, 53346, 10490, 8372, 1113, 3326, 1118, 57231, 5476, 55823, 23339, 2495, 84317, 79…	1840	531	16795	1.11733	1	0.734688	98.2598
GOTERM_BP_ALL	GO:0016482~cytosolic transport	19	0.919652	0.24899	11267, 9980, 51560, 11151, 51699, 10490, 9827, 55111, 338382, 8729, 55823, 1639, 8724, 29911, 84067, 9179, 30845, 8898, 1174	1734	136	15608	1.25751	1	0.966276	99.6685
GOTERM_BP_ALL	GO:0042147~retrograde transport, endosome to Golgi	10	0.484027	0.472052	8729, 1639, 51560, 51699, 10490, 9827, 55111, 30845, 338382, 1174	1734	76	15608	1.18436	1	0.995694	99.9997
GOTERM_CC_ALL	GO:0005769~early endosome	28	1.35528	0.887905	11151, 65082, 51699, 26060, 55111, 79803, 79412, 3756, 25849, 6457, 8898, 79953, 27072, 301, 9392, 6455, 2042, 5245, 28988, 9372, 51160, 9135, 55823, 9114, 8724, 26047, 55016, 9784	1840	301	16795	0.84909	1	0.997368	100
Annotation Cluster 29	Enrichment Score: 1.343628819865079
Category	Term	Count	%	PValue	Genes	List Total	Pop Hits	Pop Total	Fold Enrichment	Bonferroni	Benjamini	FDR
GOTERM_BP_ALL	GO:0072665~protein localization to vacuole	12	0.580833	0.0192875	11267, 27072, 84313, 57154, 54472, 55187, 10490, 10542, 3312, 11021, 389541, 51160	1734	50	15608	2.16028	1	0.45975	32.182
GOTERM_BP_ALL	GO:0006623~protein targeting to vacuole	8	0.387222	0.0497103	11267, 27072, 84313, 57154, 55187, 10490, 3312, 51160	1734	31	15608	2.32288	1	0.682349	63.8209
GOTERM_BP_ALL	GO:0072666~establishment of protein localization to vacuole	8	0.387222	0.0577732	11267, 27072, 84313, 57154, 55187, 10490, 3312, 51160	1734	32	15608	2.25029	1	0.714228	69.474
GOTERM_BP_ALL	GO:0045324~late endosome to vacuole transport	5	0.242014	0.0762139	11267, 27072, 84313, 23339, 51160	1734	15	15608	3.00038	1	0.783364	79.417
Annotation Cluster 30	Enrichment Score: 1.2882904154923531
Category	Term	Count	%	PValue	Genes	List Total	Pop Hits	Pop Total	Fold Enrichment	Bonferroni	Benjamini	FDR
GOTERM_BP_ALL	GO:1902600~hydrogen ion transmembrane transport	29	1.40368	5.91033e-06	1351, 29796, 4697, 480, 30968, 539, 206358, 537, 1346, 518, 516, 9377, 506, 1327, 476, 9296, 440567, 495, 498, 479, 522, 9114, 529, 1337, 7388, 525, 7386, 527, 7384	1734	104	15608	2.50994	0.0454605	0.00172171	0.0117843
GOTERM_BP_ALL	GO:0015988~energy coupled proton transmembrane transport, against electrochemical gradient	14	0.677638	1.11567e-05	506, 9114, 480, 529, 537, 476, 518, 9296, 525, 495, 516, 498, 527, 479	1734	31	15608	4.06504	0.0840801	0.00257979	0.0222437
GOTERM_BP_ALL	GO:0015991~ATP hydrolysis coupled proton transport	14	0.677638	1.11567e-05	506, 9114, 480, 529, 537, 476, 518, 9296, 525, 495, 516, 498, 527, 479	1734	31	15608	4.06504	0.0840801	0.00257979	0.0222437
GOTERM_MF_ALL	GO:0015078~hydrogen ion transmembrane transporter activity	27	1.30687	2.51837e-05	1351, 29796, 4697, 539, 206358, 537, 1346, 518, 516, 9377, 506, 1327, 9296, 440567, 495, 498, 479, 522, 5002, 9114, 529, 1337, 7388, 525, 7386, 527, 7384	1746	100	15694	2.42691	0.0477066	0.0241448	0.0431386
GOTERM_BP_ALL	GO:0090662~ATP hydrolysis coupled transmembrane transport	14	0.677638	5.21157e-05	506, 9114, 480, 529, 537, 476, 518, 9296, 525, 495, 516, 498, 527, 479	1734	35	15608	3.60046	0.336526	0.00928087	0.103865
GOTERM_BP_ALL	GO:0015992~proton transport	32	1.54889	0.000185461	1351, 29796, 4697, 480, 30968, 539, 206358, 537, 1346, 81, 518, 516, 9377, 506, 11182, 1327, 476, 9296, 440567, 495, 498, 479, 522, 9114, 529, 1337, 7388, 7386, 525, 9016, 527, 7384	1734	143	15608	2.01424	0.767783	0.024041	0.369153
GOTERM_BP_ALL	GO:0006818~hydrogen transport	32	1.54889	0.000241123	1351, 29796, 4697, 480, 30968, 539, 206358, 537, 1346, 81, 518, 516, 9377, 506, 11182, 1327, 476, 9296, 440567, 495, 498, 479, 522, 9114, 529, 1337, 7388, 7386, 525, 9016, 527, 7384	1734	145	15608	1.98646	0.850184	0.028783	0.479693
GOTERM_MF_ALL	GO:0015077~monovalent inorganic cation transmembrane transporter activity	57	2.75895	0.000883341	1351, 29796, 90134, 4697, 6324, 54716, 3780, 27133, 3775, 480, 539, 206358, 1346, 537, 30818, 506, 1327, 476, 6833, 9296, 3790, 479, 9114, 3787, 1337, 7388, 7386, 7384, 8514, 3746, 3748, 3761, 3756, 27012, 518, 516, 9377, 9424, 27094, 27345, 3737, 25769, 440567, 495, 498, 522, 3764, 348980, 3765, 357, 5002, 3767, 529, 9033, 6574, 525, 527	1746	331	15694	1.54788	0.820094	0.144388	1.5027
GOTERM_BP_ALL	GO:1990542~mitochondrial transmembrane transport	18	0.871249	0.000973274	56993, 506, 84134, 9804, 10245, 26519, 498, 522, 29928, 100287932, 5563, 31, 30968, 539, 10440, 518, 516, 25813	1734	68	15608	2.38266	0.999531	0.0825227	1.92289
GOTERM_CC_ALL	GO:0016469~proton-transporting two-sector ATPase complex	13	0.629235	0.00262024	522, 506, 9114, 539, 9556, 529, 537, 518, 9296, 525, 516, 498, 527	1840	45	16795	2.6369	0.938677	0.0414149	4.09203
GOTERM_MF_ALL	GO:0015405~P-P-bond-hydrolysis-driven transmembrane transporter activity	24	1.16167	0.00509153	506, 9804, 94160, 7037, 10245, 24, 476, 23480, 9296, 6833, 495, 498, 479, 21, 100287932, 9114, 480, 539, 529, 537, 10440, 518, 516, 527	1746	118	15694	1.82818	0.99995	0.338225	8.37413
GOTERM_MF_ALL	GO:0015399~primary active transmembrane transporter activity	24	1.16167	0.00509153	506, 9804, 94160, 7037, 10245, 24, 476, 23480, 9296, 6833, 495, 498, 479, 21, 100287932, 9114, 480, 539, 529, 537, 10440, 518, 516, 527	1746	118	15694	1.82818	0.99995	0.338225	8.37413
GOTERM_MF_ALL	GO:0046933~proton-transporting ATP synthase activity, rotational mechanism	7	0.338819	0.00559247	506, 539, 537, 518, 516, 498, 527	1746	16	15694	3.93249	0.999981	0.34208	9.16134
GOTERM_MF_ALL	GO:0044769~ATPase activity, coupled to transmembrane movement of ions, rotational mechanism	10	0.484027	0.00662184	506, 9114, 539, 529, 537, 518, 9296, 516, 498, 527	1746	32	15694	2.80892	0.999997	0.369071	10.759
GOTERM_BP_ALL	GO:0042776~mitochondrial ATP synthesis coupled proton transport	7	0.338819	0.0140656	522, 506, 30968, 539, 518, 516, 498	1734	19	15608	3.31621	1	0.399013	24.6069
GOTERM_MF_ALL	GO:0019829~cation-transporting ATPase activity	14	0.677638	0.0172867	506, 9114, 480, 539, 529, 537, 476, 518, 9296, 495, 516, 498, 527, 479	1746	62	15694	2.02967	1	0.49183	25.8267
GOTERM_BP_ALL	GO:0072512~trivalent inorganic cation transport	10	0.484027	0.0175484	26872, 9114, 7036, 7037, 529, 537, 9296, 525, 57192, 527	1734	37	15608	2.43274	1	0.440492	29.7433
GOTERM_BP_ALL	GO:0015682~ferric iron transport	10	0.484027	0.0175484	26872, 9114, 7036, 7037, 529, 537, 9296, 525, 57192, 527	1734	37	15608	2.43274	1	0.440492	29.7433
GOTERM_BP_ALL	GO:0042451~purine nucleoside biosynthetic process	19	0.919652	0.0177582	283458, 3251, 506, 226, 55229, 159, 9060, 498, 522, 5631, 80347, 4830, 30968, 539, 29922, 518, 2987, 516, 4609	1734	96	15608	1.78148	1	0.443041	30.0419
GOTERM_BP_ALL	GO:0046129~purine ribonucleoside biosynthetic process	19	0.919652	0.0177582	283458, 3251, 506, 226, 55229, 159, 9060, 498, 522, 5631, 80347, 4830, 30968, 539, 29922, 518, 2987, 516, 4609	1734	96	15608	1.78148	1	0.443041	30.0419
GOTERM_MF_ALL	GO:0042623~ATPase activity, coupled	48	2.32333	0.0198707	94160, 26038, 10856, 3508, 10363, 54456, 3312, 9361, 2068, 21, 6687, 1662, 1974, 480, 539, 10300, 537, 10111, 518, 439, 516, 23020, 506, 301, 56919, 5706, 476, 5702, 24, 5982, 6833, 5700, 9296, 495, 498, 6832, 479, 8449, 1653, 9114, 29118, 1654, 529, 4647, 2547, 9188, 2968, 527	1746	313	15694	1.37844	1	0.477582	29.0982
GOTERM_CC_ALL	GO:0005753~mitochondrial proton-transporting ATP synthase complex	7	0.338819	0.0217993	522, 506, 539, 9556, 518, 516, 498	1840	21	16795	3.04257	1	0.214758	29.6006
GOTERM_BP_ALL	GO:0006826~iron ion transport	13	0.629235	0.0236979	286133, 26872, 9114, 7036, 2495, 7037, 529, 23516, 537, 9296, 525, 57192, 527	1734	58	15608	2.0175	1	0.495427	38.0112
GOTERM_BP_ALL	GO:0033572~transferrin transport	9	0.435624	0.0249986	9114, 7036, 7037, 529, 537, 9296, 525, 57192, 527	1734	33	15608	2.45486	1	0.5055	39.6373
GOTERM_BP_ALL	GO:0042455~ribonucleoside biosynthetic process	21	1.01646	0.0255245	283458, 3251, 506, 226, 55229, 159, 9060, 498, 10190, 522, 5631, 80347, 4830, 30968, 539, 29922, 518, 2987, 151531, 516, 4609	1734	114	15608	1.65811	1	0.507958	40.2832
GOTERM_CC_ALL	GO:0045259~proton-transporting ATP synthase complex	7	0.338819	0.0272703	522, 506, 539, 9556, 518, 516, 498	1840	22	16795	2.90427	1	0.246383	35.6157
GOTERM_CC_ALL	GO:0033178~proton-transporting two-sector ATPase complex, catalytic domain	6	0.290416	0.0314548	506, 529, 537, 9296, 525, 498	1840	17	16795	3.22155	1	0.270113	39.8875
GOTERM_MF_ALL	GO:0042625~ATPase coupled ion transmembrane transporter activity	15	0.726041	0.0319463	506, 476, 9296, 6833, 495, 498, 479, 9114, 480, 539, 529, 537, 518, 516, 527	1746	74	15694	1.822	1	0.598815	42.6658
GOTERM_BP_ALL	GO:0009163~nucleoside biosynthetic process	22	1.06486	0.0320199	283458, 3251, 506, 226, 55229, 159, 9060, 498, 10190, 522, 5631, 80347, 4830, 30968, 539, 29922, 1635, 518, 151531, 2987, 516, 4609	1734	124	15608	1.59698	1	0.562379	47.7385
GOTERM_BP_ALL	GO:1901659~glycosyl compound biosynthetic process	22	1.06486	0.0373469	283458, 3251, 506, 226, 55229, 159, 9060, 498, 10190, 522, 5631, 80347, 4830, 30968, 539, 29922, 1635, 518, 151531, 2987, 516, 4609	1734	126	15608	1.57163	1	0.602247	53.184
GOTERM_BP_ALL	GO:0010107~potassium ion import	8	0.387222	0.0423977	3764, 3765, 3767, 480, 476, 3761, 495, 479	1734	30	15608	2.40031	1	0.640893	57.8459
GOTERM_MF_ALL	GO:0046961~proton-transporting ATPase activity, rotational mechanism	7	0.338819	0.0520068	506, 9114, 529, 537, 9296, 498, 527	1746	25	15694	2.51679	1	0.739798	59.95
GOTERM_BP_ALL	GO:0009206~purine ribonucleoside triphosphate biosynthetic process	12	0.580833	0.0520973	522, 283458, 506, 4830, 226, 30968, 539, 29922, 518, 516, 498, 4609	1734	58	15608	1.86231	1	0.690625	65.5905
GOTERM_BP_ALL	GO:0009145~purine nucleoside triphosphate biosynthetic process	12	0.580833	0.0578848	522, 283458, 506, 4830, 226, 30968, 539, 29922, 518, 516, 498, 4609	1734	59	15608	1.83074	1	0.713983	69.546
GOTERM_MF_ALL	GO:0016820~hydrolase activity, acting on acid anhydrides, catalyzing transmembrane movement of substances	19	0.919652	0.0599724	506, 94160, 24, 476, 9296, 6833, 495, 498, 479, 21, 9114, 480, 539, 529, 537, 518, 516, 525, 527	1746	110	15694	1.55257	1	0.77699	65.341
GOTERM_BP_ALL	GO:0015985~energy coupled proton transport, down electrochemical gradient	7	0.338819	0.0611491	522, 506, 30968, 539, 518, 516, 498	1734	26	15608	2.42339	1	0.725697	71.5824
GOTERM_BP_ALL	GO:0015986~ATP synthesis coupled proton transport	7	0.338819	0.0611491	522, 506, 30968, 539, 518, 516, 498	1734	26	15608	2.42339	1	0.725697	71.5824
GOTERM_MF_ALL	GO:0036442~hydrogen-exporting ATPase activity	7	0.338819	0.0719411	506, 9114, 529, 537, 9296, 498, 527	1746	27	15694	2.33036	1	0.800146	72.1728
GOTERM_MF_ALL	GO:0016887~ATPase activity	57	2.75895	0.0829268	3800, 94160, 57576, 10856, 26038, 3508, 54456, 10363, 3312, 9361, 21, 2068, 1662, 6687, 1974, 90990, 480, 539, 3798, 10300, 10111, 537, 518, 439, 516, 23020, 506, 56992, 301, 5706, 56919, 476, 5702, 24, 5982, 9296, 6833, 5700, 495, 498, 8449, 479, 6832, 522, 1653, 9114, 29118, 1654, 529, 547, 4647, 2547, 9188, 9463, 81570, 2968, 527	1746	419	15694	1.22279	1	0.823114	77.3084
GOTERM_MF_ALL	GO:0005391~sodium:potassium-exchanging ATPase activity	4	0.193611	0.0906862	480, 476, 495, 479	1746	10	15694	3.59542	1	0.836187	80.3827
GOTERM_BP_ALL	GO:1901070~guanosine-containing compound biosynthetic process	5	0.242014	0.093049	283458, 3251, 4830, 29922, 2987	1734	16	15608	2.81286	1	0.834095	85.7361
GOTERM_BP_ALL	GO:0009201~ribonucleoside triphosphate biosynthetic process	12	0.580833	0.0930662	522, 283458, 506, 4830, 226, 30968, 539, 29922, 518, 516, 498, 4609	1734	64	15608	1.68772	1	0.833457	85.7415
GOTERM_MF_ALL	GO:0042626~ATPase activity, coupled to transmembrane movement of substances	18	0.871249	0.0942381	506, 94160, 24, 476, 9296, 6833, 495, 498, 479, 21, 9114, 480, 539, 529, 537, 518, 516, 527	1746	109	15694	1.48435	1	0.842336	81.655
GOTERM_BP_ALL	GO:0090382~phagosome maturation	8	0.387222	0.0976522	5027, 9114, 11151, 529, 4647, 9296, 525, 527	1734	36	15608	2.00026	1	0.84159	87.1123
GOTERM_BP_ALL	GO:0009168~purine ribonucleoside monophosphate biosynthetic process	13	0.629235	0.0981852	522, 5631, 506, 3251, 226, 30968, 539, 159, 5198, 518, 516, 498, 4609	1734	72	15608	1.62521	1	0.841937	87.2633
GOTERM_BP_ALL	GO:0009127~purine nucleoside monophosphate biosynthetic process	13	0.629235	0.0981852	522, 5631, 506, 3251, 226, 30968, 539, 159, 5198, 518, 516, 498, 4609	1734	72	15608	1.62521	1	0.841937	87.2633
GOTERM_BP_ALL	GO:0046390~ribose phosphate biosynthetic process	36	1.7425	0.104698	283458, 112, 2918, 113, 4878, 159, 2931, 9472, 108, 30968, 539, 10900, 518, 151531, 2979, 516, 3251, 506, 226, 4843, 344901, 55229, 5032, 9060, 5198, 498, 522, 5631, 80347, 2539, 4830, 7434, 7432, 29922, 2987, 4609	1734	254	15608	1.27575	1	0.858634	88.9773
GOTERM_BP_ALL	GO:0009152~purine ribonucleotide biosynthetic process	34	1.64569	0.105659	283458, 112, 2918, 113, 4878, 159, 2931, 9472, 108, 30968, 539, 10900, 518, 2979, 516, 3251, 506, 226, 4843, 344901, 55229, 5032, 9060, 5198, 498, 522, 5631, 80347, 4830, 7434, 7432, 29922, 2987, 4609	1734	238	15608	1.28588	1	0.859446	89.2107
GOTERM_BP_ALL	GO:1901293~nucleoside phosphate biosynthetic process	42	2.03291	0.108777	283458, 112, 2918, 113, 4878, 6240, 5635, 159, 2931, 9472, 108, 30968, 539, 10900, 518, 23057, 151531, 2979, 516, 506, 3251, 226, 4843, 2617, 344901, 55229, 5032, 5198, 9060, 498, 522, 5631, 80347, 54981, 8802, 4830, 7434, 7432, 1635, 29922, 2987, 4609	1734	304	15608	1.24358	1	0.866022	89.9365
GOTERM_BP_ALL	GO:0036376~sodium ion export from cell	4	0.193611	0.114401	480, 476, 495, 479	1734	11	15608	3.27315	1	0.875519	91.1298
GOTERM_MF_ALL	GO:0008556~potassium-transporting ATPase activity	4	0.193611	0.114773	480, 476, 495, 479	1746	11	15694	3.26856	1	0.863097	87.6154
GOTERM_BP_ALL	GO:0009260~ribonucleotide biosynthetic process	35	1.69409	0.128294	283458, 112, 2918, 113, 4878, 159, 2931, 9472, 108, 30968, 539, 10900, 518, 151531, 2979, 516, 3251, 506, 226, 4843, 344901, 55229, 5032, 9060, 5198, 498, 522, 5631, 80347, 4830, 7434, 7432, 29922, 2987, 4609	1734	251	15608	1.25514	1	0.891821	93.5285
GOTERM_BP_ALL	GO:0009165~nucleotide biosynthetic process	41	1.98451	0.131074	283458, 112, 2918, 113, 4878, 6240, 5635, 159, 2931, 9472, 108, 30968, 539, 10900, 518, 23057, 151531, 2979, 516, 506, 3251, 226, 2617, 4843, 344901, 55229, 5032, 5198, 9060, 498, 522, 5631, 80347, 54981, 4830, 7434, 7432, 1635, 29922, 2987, 4609	1734	301	15608	1.22607	1	0.896313	93.9279
GOTERM_BP_ALL	GO:0006754~ATP biosynthetic process	9	0.435624	0.132084	522, 506, 226, 30968, 539, 518, 516, 498, 4609	1734	46	15608	1.7611	1	0.897288	94.0671
GOTERM_BP_ALL	GO:0009142~nucleoside triphosphate biosynthetic process	13	0.629235	0.132741	283458, 506, 226, 498, 522, 8802, 4830, 30968, 539, 29922, 518, 516, 4609	1734	76	15608	1.53967	1	0.898056	94.156
GOTERM_BP_ALL	GO:0009156~ribonucleoside monophosphate biosynthetic process	14	0.677638	0.135784	3251, 506, 226, 159, 5198, 498, 522, 5631, 30968, 539, 518, 151531, 516, 4609	1734	84	15608	1.50019	1	0.90042	94.5516
GOTERM_BP_ALL	GO:0006164~purine nucleotide biosynthetic process	34	1.64569	0.139515	283458, 112, 2918, 113, 4878, 159, 2931, 9472, 108, 30968, 539, 10900, 518, 2979, 516, 3251, 506, 226, 4843, 344901, 55229, 5032, 9060, 5198, 498, 522, 5631, 80347, 4830, 7434, 7432, 29922, 2987, 4609	1734	245	15608	1.24914	1	0.904335	95.0018
GOTERM_BP_ALL	GO:0030007~cellular potassium ion homeostasis	4	0.193611	0.140501	480, 476, 495, 479	1734	12	15608	3.00038	1	0.904709	95.1148
GOTERM_MF_ALL	GO:0043492~ATPase activity, coupled to movement of substances	19	0.919652	0.144024	506, 94160, 24, 476, 9296, 6833, 495, 498, 479, 21, 9114, 480, 539, 529, 537, 518, 439, 516, 527	1746	124	15694	1.37728	1	0.887784	93.036
GOTERM_BP_ALL	GO:0009124~nucleoside monophosphate biosynthetic process	15	0.726041	0.14697	3251, 506, 226, 159, 5198, 498, 522, 5631, 30968, 539, 1635, 518, 151531, 516, 4609	1734	93	15608	1.4518	1	0.91236	95.798
GOTERM_MF_ALL	GO:0022853~active ion transmembrane transporter activity	16	0.774443	0.167627	506, 476, 9296, 6833, 495, 498, 479, 9114, 480, 539, 529, 537, 518, 6574, 516, 527	1746	103	15694	1.39628	1	0.91131	95.6868
GOTERM_BP_ALL	GO:0071436~sodium ion export	4	0.193611	0.168347	480, 476, 495, 479	1734	13	15608	2.76959	1	0.930575	97.4667
GOTERM_BP_ALL	GO:0010248~establishment or maintenance of transmembrane electrochemical gradient	4	0.193611	0.168347	480, 476, 495, 479	1734	13	15608	2.76959	1	0.930575	97.4667
GOTERM_CC_ALL	GO:0033177~proton-transporting two-sector ATPase complex, proton-transporting domain	5	0.242014	0.168837	522, 9114, 518, 516, 527	1840	20	16795	2.28193	1	0.670988	94.7394
GOTERM_CC_ALL	GO:0033176~proton-transporting V-type ATPase complex	5	0.242014	0.19166	9114, 537, 9296, 525, 527	1840	21	16795	2.17327	1	0.700068	96.6235
GOTERM_CC_ALL	GO:0016471~vacuolar proton-transporting V-type ATPase complex	4	0.193611	0.191968	9114, 9296, 525, 527	1840	14	16795	2.60792	1	0.698798	96.6439
GOTERM_BP_ALL	GO:0072522~purine-containing compound biosynthetic process	34	1.64569	0.204353	283458, 112, 2918, 113, 4878, 159, 2931, 9472, 108, 30968, 539, 10900, 518, 2979, 516, 3251, 506, 226, 4843, 344901, 55229, 5032, 9060, 5198, 498, 522, 5631, 80347, 4830, 7434, 7432, 29922, 2987, 4609	1734	256	15608	1.19547	1	0.948924	98.9519
GOTERM_BP_ALL	GO:0000041~transition metal ion transport	16	0.774443	0.2155	286133, 26872, 7036, 7037, 7781, 23516, 9296, 55630, 9114, 2495, 529, 537, 57181, 525, 57192, 527	1734	108	15608	1.3335	1	0.95457	99.2089
GOTERM_MF_ALL	GO:0015662~ATPase activity, coupled to transmembrane movement of ions, phosphorylative mechanism	6	0.290416	0.257897	9114, 480, 529, 476, 495, 479	1746	31	15694	1.73972	1	0.965469	99.3965
GOTERM_BP_ALL	GO:0090383~phagosome acidification	5	0.242014	0.299328	9114, 529, 9296, 525, 527	1734	25	15608	1.80023	1	0.979205	99.9169
GOTERM_MF_ALL	GO:0016776~phosphotransferase activity, phosphate group as acceptor	7	0.338819	0.302184	9677, 283458, 4830, 4354, 29922, 10111, 2987	1746	41	15694	1.53463	1	0.979346	99.7897
GOTERM_BP_ALL	GO:0055075~potassium ion homeostasis	4	0.193611	0.322588	480, 476, 495, 479	1734	18	15608	2.00026	1	0.982951	99.9576
GOTERM_BP_ALL	GO:0006883~cellular sodium ion homeostasis	4	0.193611	0.322588	480, 476, 495, 479	1734	18	15608	2.00026	1	0.982951	99.9576
GOTERM_BP_ALL	GO:0006885~regulation of pH	12	0.580833	0.43061	506, 9114, 480, 51458, 9498, 529, 537, 5172, 9296, 525, 527, 479	1734	91	15608	1.18697	1	0.993401	99.9987
GOTERM_MF_ALL	GO:0022804~active transmembrane transporter activity	41	1.98451	0.444587	9804, 6578, 94160, 10245, 23480, 54716, 366, 21, 9194, 480, 539, 9498, 206358, 537, 387775, 10440, 518, 516, 114571, 506, 7037, 11182, 476, 24, 25769, 5172, 6833, 9296, 495, 498, 479, 57210, 100287932, 9114, 5002, 353189, 529, 6574, 525, 2542, 527	1746	349	15694	1.05596	1	0.994418	99.9958
GOTERM_BP_ALL	GO:0008286~insulin receptor signaling pathway	14	0.677638	0.463313	80115, 4303, 9114, 26060, 3667, 2844, 529, 537, 197, 9847, 2931, 9296, 525, 527	1734	111	15608	1.13528	1	0.995132	99.9996
GOTERM_MF_ALL	GO:0019205~nucleobase-containing compound kinase activity	7	0.338819	0.466783	283458, 4830, 4354, 29922, 10111, 2987, 10978	1746	49	15694	1.28408	1	0.995156	99.9979
GOTERM_BP_ALL	GO:1900542~regulation of purine nucleotide metabolic process	23	1.11326	0.552429	5223, 112, 6622, 2918, 113, 4843, 344901, 3479, 1113, 5032, 2931, 9472, 3356, 5027, 5571, 7434, 57103, 108, 5563, 7432, 10900, 2979, 4609	1734	200	15608	1.03513	1	0.997992	100
GOTERM_BP_ALL	GO:0045851~pH reduction	6	0.290416	0.569487	9114, 529, 537, 9296, 525, 527	1734	45	15608	1.20015	1	0.998314	100
GOTERM_BP_ALL	GO:1901068~guanosine-containing compound metabolic process	6	0.290416	0.589688	283458, 3251, 4830, 4354, 29922, 2987	1734	46	15608	1.17406	1	0.998593	100
GOTERM_MF_ALL	GO:0005272~sodium channel activity	5	0.242014	0.601231	348980, 3775, 357, 6324, 9033	1746	37	15694	1.21467	1	0.998444	100
GOTERM_BP_ALL	GO:0030004~cellular monovalent inorganic cation homeostasis	12	0.580833	0.601316	506, 9114, 480, 9498, 529, 476, 5172, 9296, 525, 495, 527, 479	1734	103	15608	1.04868	1	0.998695	100
GOTERM_BP_ALL	GO:0006140~regulation of nucleotide metabolic process	23	1.11326	0.61043	5223, 112, 6622, 2918, 113, 4843, 344901, 3479, 1113, 5032, 2931, 9472, 3356, 5027, 5571, 7434, 57103, 108, 5563, 7432, 10900, 2979, 4609	1734	206	15608	1.00498	1	0.998796	100
GOTERM_BP_ALL	GO:0032869~cellular response to insulin stimulus	20	0.968054	0.657448	4303, 23235, 340706, 26060, 197, 5058, 9847, 2931, 9296, 2805, 80115, 54206, 9114, 3667, 2844, 529, 537, 525, 4609, 527	1734	183	15608	0.983733	1	0.999326	100
GOTERM_BP_ALL	GO:0055067~monovalent inorganic cation homeostasis	15	0.726041	0.658976	134, 506, 9114, 480, 51458, 9498, 529, 537, 476, 5172, 9296, 495, 525, 527, 479	1734	136	15608	0.992774	1	0.999333	100
GOTERM_BP_ALL	GO:0035725~sodium ion transmembrane transport	14	0.677638	0.675508	6324, 476, 25769, 495, 479, 348980, 3775, 357, 480, 2257, 27347, 9033, 81, 6574	1734	128	15608	0.984501	1	0.999455	100
GOTERM_BP_ALL	GO:0030641~regulation of cellular pH	9	0.435624	0.728527	506, 9114, 480, 9498, 529, 5172, 9296, 525, 527	1734	84	15608	0.964409	1	0.999723	100
GOTERM_BP_ALL	GO:0051452~intracellular pH reduction	5	0.242014	0.735155	9114, 529, 9296, 525, 527	1734	44	15608	1.02286	1	0.999742	100
GOTERM_BP_ALL	GO:0055078~sodium ion homeostasis	5	0.242014	0.751318	134, 480, 476, 495, 479	1734	45	15608	1.00013	1	0.999796	100
GOTERM_BP_ALL	GO:0051453~regulation of intracellular pH	8	0.387222	0.819197	506, 9114, 9498, 529, 5172, 9296, 525, 527	1734	82	15608	0.878161	1	0.99994	100
GOTERM_BP_ALL	GO:0006814~sodium ion transport	18	0.871249	0.86399	55238, 4704, 6324, 476, 25769, 495, 479, 348980, 3775, 357, 480, 2257, 29099, 9498, 27347, 9033, 81, 6574	1734	191	15608	0.848276	1	0.999976	100
GOTERM_MF_ALL	GO:0015081~sodium ion transmembrane transporter activity	12	0.580833	0.874644	348980, 3775, 357, 480, 6324, 9033, 476, 54716, 25769, 6574, 495, 479	1746	131	15694	0.823378	1	0.999979	100
Annotation Cluster 31	Enrichment Score: 1.2878313193082311
Category	Term	Count	%	PValue	Genes	List Total	Pop Hits	Pop Total	Fold Enrichment	Bonferroni	Benjamini	FDR
GOTERM_BP_ALL	GO:0006595~polyamine metabolic process	7	0.338819	0.00555331	113451, 112483, 4947, 1725, 6611, 196743, 79814	1734	16	15608	3.938	1	0.232089	10.5097
GOTERM_BP_ALL	GO:0006576~cellular biogenic amine metabolic process	11	0.53243	0.0310883	113451, 112483, 51166, 635, 4947, 1725, 6611, 196743, 79814, 6999, 883	1734	47	15608	2.10665	1	0.555057	46.7263
GOTERM_BP_ALL	GO:0006596~polyamine biosynthetic process	5	0.242014	0.0476803	113451, 4947, 6611, 196743, 79814	1734	13	15608	3.46198	1	0.671997	62.2483
GOTERM_BP_ALL	GO:0042401~cellular biogenic amine biosynthetic process	5	0.242014	0.198419	113451, 4947, 6611, 196743, 79814	1734	21	15608	2.14313	1	0.946659	98.7845
GOTERM_BP_ALL	GO:0009309~amine biosynthetic process	5	0.242014	0.222726	113451, 4947, 6611, 196743, 79814	1734	22	15608	2.04572	1	0.958144	99.3422
Annotation Cluster 32	Enrichment Score: 1.2234450605308202
Category	Term	Count	%	PValue	Genes	List Total	Pop Hits	Pop Total	Fold Enrichment	Bonferroni	Benjamini	FDR
GOTERM_CC_ALL	GO:0097346~INO80-type complex	7	0.338819	0.0217993	10524, 83444, 10856, 29844, 51377, 10445, 10902	1840	21	16795	3.04257	1	0.214758	29.6006
GOTERM_CC_ALL	GO:0033202~DNA helicase complex	5	0.242014	0.0585099	83444, 10856, 29844, 51377, 10445	1840	14	16795	3.2599	1	0.396566	61.7152
GOTERM_CC_ALL	GO:0031011~Ino80 complex	5	0.242014	0.0585099	83444, 10856, 29844, 51377, 10445	1840	14	16795	3.2599	1	0.396566	61.7152
GOTERM_CC_ALL	GO:0070603~SWI/SNF superfamily-type complex	12	0.580833	0.171127	124944, 10524, 83444, 10856, 26038, 26060, 29844, 51377, 51412, 10445, 10902, 53615	1840	73	16795	1.50045	1	0.674343	94.9655
Annotation Cluster 33	Enrichment Score: 1.2135333041027345
Category	Term	Count	%	PValue	Genes	List Total	Pop Hits	Pop Total	Fold Enrichment	Bonferroni	Benjamini	FDR
GOTERM_CC_ALL	GO:0098588~bounding membrane of organelle	229	11.0842	0.000463405	8224, 113451, 8120, 59345, 79803, 50614, 63917, 206358, 537, 3098, 27072, 51560, 9871, 24, 23643, 25789, 57214, 51566, 51160, 8729, 89849, 8724, 4124, 79090, 11331, 9980, 653145, 51290, 51699, 51399, 27087, 222236, 21, 114876, 518, 2979, 401505, 27095, 818, 128866, 9899, 10490, 401647, 23621, 57231, 10494, 6480, 6100, 529, 6482, 6487, 56623, 525, 2821, 374986, 527, 10244, 84816, 10067, 51534, 200…	1840	1699	16795	1.23028	0.389317	0.0108997	0.735408
GOTERM_CC_ALL	GO:0031984~organelle subcompartment	47	2.27493	0.0271369	63941, 10244, 9980, 113451, 22930, 64801, 762, 51399, 9827, 55111, 57531, 25776, 844, 8615, 80856, 10631, 8905, 25843, 8907, 84342, 23057, 2523, 6616, 26960, 10133, 10134, 1174, 6810, 2801, 84725, 6311, 6253, 338382, 23621, 2804, 273, 8729, 55968, 6480, 9179, 6482, 79090, 9334, 55016, 6487, 56623, 10053	1840	316	16795	1.3576	1	0.247384	35.4749
GOTERM_CC_ALL	GO:0098791~Golgi subcompartment	42	2.03291	0.0706725	63941, 10244, 9980, 113451, 762, 51399, 9827, 55111, 57531, 25776, 8615, 10631, 8905, 25843, 8907, 84342, 23057, 2523, 6616, 26960, 10133, 1174, 10134, 6810, 2801, 84725, 6311, 338382, 23621, 2804, 273, 8729, 55968, 6480, 9179, 6482, 79090, 9334, 55016, 6487, 56623, 10053	1840	297	16795	1.29079	1	0.436405	68.8757
GOTERM_CC_ALL	GO:0005802~trans-Golgi network	27	1.30687	0.175115	10244, 9980, 113451, 6810, 84725, 762, 6311, 9827, 55111, 25776, 338382, 23621, 273, 8729, 10631, 8905, 9179, 8907, 84342, 79090, 55016, 23057, 6616, 26960, 10053, 10133, 1174	1840	196	16795	1.25739	1	0.679526	95.3377
GOTERM_CC_ALL	GO:0044431~Golgi apparatus part	106	5.13069	0.206646	113451, 8120, 8534, 50614, 11015, 63917, 84342, 29993, 6616, 10133, 10134, 53947, 27072, 51560, 375790, 22883, 25972, 9871, 25789, 273, 64409, 8729, 9743, 4124, 79090, 23316, 6010, 9980, 10423, 64131, 27087, 51399, 780776, 55111, 25776, 51304, 51301, 6810, 84725, 27095, 118430, 401647, 11021, 23621, 10494, 6480, 84317, 9179, 6482, 55016, 6487, 56623, 10244, 10067, 9827, 10955, 8459, 57531, 57134,…	1840	886	16795	1.09203	1	0.711754	97.4936
GOTERM_CC_ALL	GO:0000139~Golgi membrane	82	3.96902	0.245691	10244, 10067, 8534, 9827, 10955, 8459, 57531, 57134, 50614, 11015, 63917, 6396, 84342, 80142, 10133, 10134, 11237, 11235, 53947, 9956, 2801, 51560, 10237, 6456, 22883, 25972, 55298, 9871, 25789, 28988, 2804, 64409, 8729, 9743, 9215, 377, 4124, 8452, 9217, 79090, 9583, 10053, 6010, 23316, 9980, 79369, 2131, 10423, 9266, 64131, 51399, 27087, 57704, 780776, 8615, 51304, 51301, 54972, 8905, 25843, 99…	1840	684	16795	1.09426	1	0.765258	98.8779
GOTERM_CC_ALL	GO:0005794~Golgi apparatus	161	7.79284	0.405094	113451, 8120, 64801, 8534, 23516, 1393, 8925, 23710, 11015, 50614, 90441, 63917, 84342, 29993, 6616, 30818, 7542, 10133, 10134, 9638, 53947, 27072, 51560, 375790, 22883, 25972, 3489, 476, 9871, 25789, 273, 64409, 8729, 9743, 91461, 4124, 9538, 79090, 4794, 23316, 6010, 9980, 10423, 64131, 51290, 51399, 27087, 780776, 3843, 55111, 78986, 25776, 2077, 51304, 51301, 10947, 22920, 6810, 84725, 27095,…	1840	1431	16795	1.02695	1	0.873767	99.9744
Annotation Cluster 34	Enrichment Score: 1.1738773272633127
Category	Term	Count	%	PValue	Genes	List Total	Pop Hits	Pop Total	Fold Enrichment	Bonferroni	Benjamini	FDR
GOTERM_BP_ALL	GO:0008104~protein localization	327	15.8277	1.46827e-05	8882, 8120, 5372, 3479, 79803, 388939, 79902, 57863, 29911, 11097, 537, 65057, 11321, 6616, 55850, 3098, 27072, 51560, 5743, 8733, 9871, 57214, 51566, 51160, 5357, 409, 8729, 89849, 8314, 8724, 406, 56648, 11331, 4794, 9980, 1434, 51594, 51699, 3843, 8764, 25776, 23633, 55722, 55869, 6500, 81565, 23291, 54472, 57619, 22920, 11344, 55107, 401505, 117178, 23625, 83734, 818, 128866, 59338, 10490, 91…	1734	2386	15608	1.2336	0.109153	0.00320549	0.0292727
GOTERM_BP_ALL	GO:0051641~cellular localization	337	16.3117	2.45771e-05	4208, 8224, 8882, 8120, 5372, 3479, 79803, 388939, 79902, 29911, 11097, 539, 537, 65057, 11321, 6616, 55850, 3098, 27072, 51560, 5743, 8733, 4116, 9871, 57214, 51566, 51160, 5357, 8729, 7884, 8314, 84897, 8724, 31, 547, 79090, 11331, 4794, 9980, 1434, 51699, 51399, 3843, 55111, 23633, 55722, 55869, 6500, 81565, 23291, 54472, 84790, 518, 516, 22920, 11344, 55107, 401505, 117178, 23625, 79833, 2709…	1734	2485	15608	1.22068	0.175908	0.00494856	0.0489943
GOTERM_BP_ALL	GO:0033036~macromolecule localization	360	17.425	0.000169078	8882, 8120, 5372, 3479, 79803, 388939, 79902, 57863, 29911, 11097, 537, 65057, 11321, 6616, 55850, 3098, 27072, 23780, 51560, 5743, 8733, 4116, 24, 9871, 57214, 51566, 51160, 5357, 409, 7884, 8729, 89849, 8314, 8724, 406, 56648, 31, 11331, 4794, 9980, 1434, 51594, 51699, 3843, 51499, 23633, 8764, 25776, 55722, 55869, 6500, 21, 81565, 23291, 54472, 57619, 114876, 624, 22920, 11344, 55107, 401505, …	1734	2738	15608	1.1835	0.735813	0.023082	0.336596
GOTERM_BP_ALL	GO:0046907~intracellular transport	217	10.5034	0.000185686	8882, 8120, 3479, 5372, 79902, 29911, 539, 11097, 11321, 65057, 55850, 27072, 51560, 5743, 9871, 4116, 57214, 51160, 8729, 7884, 8314, 84897, 8724, 31, 547, 79090, 11331, 4794, 9980, 1434, 51699, 51399, 3843, 55111, 23633, 81565, 23291, 84790, 518, 22920, 516, 401505, 23625, 79833, 27095, 128866, 10490, 401647, 522, 9183, 10073, 196383, 132112, 55486, 4856, 7846, 10245, 27165, 2254, 3621, 983, 10…	1734	1554	15608	1.25692	0.768195	0.02368	0.369601
GOTERM_BP_ALL	GO:0045184~establishment of protein localization	266	12.8751	0.000275451	8882, 8120, 5372, 3479, 79902, 29911, 11097, 11321, 65057, 537, 6616, 55850, 3098, 27072, 51560, 5743, 9871, 57214, 51160, 5357, 409, 8729, 89849, 8314, 8724, 406, 56648, 11331, 4794, 9980, 1434, 51594, 51699, 3843, 8764, 23633, 81565, 23291, 55107, 401505, 117178, 23625, 83734, 818, 128866, 59338, 10490, 917, 1063, 401647, 321, 322, 9183, 57231, 3937, 10073, 196383, 10497, 529, 132112, 525, 5548…	1734	1966	15608	1.21786	0.885668	0.0318497	0.547809
GOTERM_BP_ALL	GO:0034613~cellular protein localization	217	10.5034	0.000366242	8882, 8120, 3479, 5372, 79803, 388939, 79902, 11097, 11321, 65057, 3098, 27072, 5743, 8733, 9871, 57214, 51160, 51566, 5357, 8729, 8314, 11331, 4794, 1434, 51699, 3843, 23633, 55869, 55722, 6500, 81565, 23291, 54472, 11344, 401505, 23625, 128866, 10490, 401647, 9183, 10073, 196383, 132112, 55486, 4856, 50855, 55135, 10245, 10856, 3621, 27165, 2254, 983, 9201, 10651, 6396, 10440, 10445, 439, 10055…	1734	1573	15608	1.24174	0.944066	0.0387312	0.727745
GOTERM_BP_ALL	GO:0051649~establishment of localization in cell	263	12.7299	0.000389815	8224, 8882, 8120, 5372, 3479, 79902, 29911, 11097, 539, 11321, 65057, 6616, 55850, 27072, 51560, 5743, 9871, 4116, 57214, 51160, 8729, 7884, 8314, 84897, 8724, 31, 547, 79090, 11331, 4794, 9980, 1434, 51699, 51399, 3843, 55111, 23633, 81565, 23291, 84790, 518, 22920, 516, 55107, 401505, 117178, 23625, 79833, 27095, 128866, 10490, 1063, 401647, 9183, 522, 10073, 196383, 10494, 10497, 132112, 55486…	1734	1954	15608	1.21152	0.953543	0.0395799	0.774412
GOTERM_BP_ALL	GO:0070727~cellular macromolecule localization	217	10.5034	0.000545559	8882, 8120, 3479, 5372, 79803, 388939, 79902, 11097, 11321, 65057, 3098, 27072, 5743, 8733, 9871, 57214, 51160, 51566, 5357, 8729, 8314, 11331, 4794, 1434, 51699, 3843, 23633, 55869, 55722, 6500, 81565, 23291, 54472, 11344, 401505, 23625, 128866, 10490, 401647, 9183, 10073, 196383, 132112, 55486, 4856, 50855, 55135, 10245, 10856, 3621, 27165, 2254, 983, 9201, 10651, 6396, 10440, 10445, 439, 10055…	1734	1584	15608	1.23311	0.986375	0.0510394	1.08222
GOTERM_BP_ALL	GO:1902580~single-organism cellular localization	153	7.40561	0.00112442	2646, 8882, 64112, 8120, 64801, 26262, 3479, 282991, 79803, 79902, 10540, 2743, 286, 11097, 539, 11321, 29993, 6616, 30818, 10133, 56993, 84134, 415117, 375790, 5743, 57214, 126567, 5357, 5027, 5830, 4836, 91461, 8195, 100191040, 31, 547, 11331, 4794, 51024, 1434, 57154, 9804, 9908, 6804, 5413, 26060, 6189, 6809, 3843, 23633, 8655, 81565, 6687, 23291, 10947, 23192, 5563, 518, 22920, 516, 114548, …	1734	1082	15608	1.27281	0.999858	0.0908361	2.21833
GOTERM_BP_ALL	GO:0051234~establishment of localization	563	27.2507	0.00123159	8224, 113451, 8882, 90134, 222553, 55238, 8120, 126755, 23516, 27067, 3479, 5372, 29911, 11097, 539, 148808, 387775, 11095, 537, 203190, 27072, 23780, 23507, 1327, 27075, 57214, 6098, 79815, 51160, 57210, 10093, 409, 5357, 8729, 8314, 84897, 8724, 406, 547, 79090, 23787, 653145, 1434, 51290, 10874, 51399, 55111, 51499, 23633, 8764, 51393, 27283, 389812, 518, 624, 2979, 22920, 516, 55107, 401505, …	1734	4567	15608	1.10962	0.999939	0.0961147	2.42731
GOTERM_BP_ALL	GO:0006810~transport	548	26.5247	0.001463	8224, 113451, 8882, 90134, 222553, 55238, 8120, 126755, 23516, 27067, 3479, 5372, 29911, 11097, 539, 148808, 387775, 11095, 537, 203190, 27072, 23780, 23507, 1327, 27075, 57214, 6098, 79815, 51160, 57210, 409, 10093, 5357, 8729, 8314, 84897, 8724, 406, 547, 79090, 23787, 653145, 1434, 51290, 10874, 51399, 55111, 51499, 23633, 8764, 51393, 27283, 389812, 518, 624, 2979, 22920, 516, 55107, 401505, …	1734	4443	15608	1.1102	0.99999	0.106842	2.8771
GOTERM_BP_ALL	GO:0015031~protein transport	239	11.5682	0.00196105	8882, 8120, 3479, 5372, 79902, 29911, 11097, 11321, 65057, 537, 6616, 55850, 27072, 51560, 5743, 9871, 57214, 51160, 409, 8729, 89849, 8314, 8724, 56648, 406, 11331, 4794, 9980, 1434, 51594, 51699, 3843, 8764, 23633, 81565, 23291, 55107, 117178, 401505, 23625, 83734, 818, 128866, 10490, 917, 1063, 401647, 321, 322, 9183, 57231, 10073, 3937, 196383, 10497, 529, 132112, 525, 55486, 527, 4856, 10067…	1734	1807	15608	1.19052	1	0.123723	3.83848
GOTERM_BP_ALL	GO:0033365~protein localization to organelle	126	6.09874	0.00255852	2646, 8882, 64112, 26262, 10542, 3479, 5372, 388939, 79902, 10540, 11015, 55187, 65057, 11321, 10133, 10134, 79003, 56993, 3098, 84134, 54623, 27072, 5743, 8733, 51160, 8729, 5830, 4836, 8314, 11331, 11143, 4794, 51024, 81610, 1434, 57154, 9804, 9908, 6189, 23480, 3843, 3312, 23633, 6500, 8655, 23291, 54472, 51804, 114548, 401505, 23625, 128866, 10490, 3326, 11021, 9372, 9183, 10073, 100287932, 8…	1734	886	15608	1.28007	1	0.14899	4.97984
GOTERM_BP_ALL	GO:0006886~intracellular protein transport	139	6.72798	0.00313544	2646, 8882, 8120, 55432, 3479, 5372, 79902, 286, 55187, 11097, 65057, 11321, 30818, 10133, 10134, 56993, 84134, 27072, 415117, 5743, 11140, 9871, 57214, 51160, 5830, 8314, 11331, 54828, 4794, 51024, 1434, 57154, 9804, 9908, 51699, 6804, 6189, 23480, 1122, 6809, 3843, 3312, 1128, 23633, 51304, 23291, 10947, 23192, 4947, 4943, 114548, 401505, 113622, 23625, 6810, 128866, 10490, 401647, 3326, 9372, …	1734	996	15608	1.25619	1	0.166208	6.06975
GOTERM_BP_ALL	GO:0061024~membrane organization	136	6.58277	0.00581938	113451, 64112, 11151, 64801, 26262, 282991, 79803, 79902, 2743, 286, 79680, 11097, 29993, 6616, 30818, 10133, 56993, 53947, 27072, 415117, 375790, 10533, 24, 9871, 126567, 57214, 51160, 5357, 5027, 8729, 5830, 4836, 54927, 91461, 100191040, 8724, 79090, 4609, 23787, 51024, 57154, 9804, 6804, 51399, 26060, 6189, 6809, 51499, 8655, 81565, 23192, 51510, 6810, 123036, 27095, 128866, 10490, 401647, 29…	1734	990	15608	1.23652	1	0.234416	10.9859
GOTERM_BP_ALL	GO:0072594~establishment of protein localization to organelle	94	4.54985	0.00638724	2646, 4856, 8882, 23203, 26515, 1869, 55135, 64112, 22930, 10245, 10856, 27165, 3621, 2254, 26262, 3479, 5372, 79902, 26519, 983, 23409, 55187, 10651, 11321, 65057, 10440, 10133, 6730, 56993, 3098, 84134, 10055, 27072, 637, 3301, 5743, 5695, 51160, 10575, 10576, 5830, 5494, 4836, 56892, 8314, 55294, 4088, 11331, 6193, 4794, 51024, 9804, 1434, 57154, 9908, 152138, 6189, 23480, 3843, 2931, 3312, 27…	1734	652	15608	1.29771	1	0.247971	11.9942
GOTERM_BP_ALL	GO:0006605~protein targeting	97	4.69506	0.00924222	2646, 8882, 3479, 5372, 79902, 286, 55187, 11321, 10133, 84134, 56993, 27072, 5743, 11140, 57214, 51160, 5830, 8314, 11331, 4794, 51024, 9804, 57154, 1434, 9908, 6189, 23480, 3312, 3843, 23633, 51304, 23291, 23192, 114548, 401505, 23625, 10490, 128866, 3326, 401647, 9372, 10073, 84313, 100287932, 130617, 11128, 51501, 132112, 64422, 25813, 55486, 26515, 23203, 4856, 10245, 27165, 2254, 3621, 2651…	1734	685	15608	1.27462	1	0.307399	16.9015
GOTERM_BP_ALL	GO:0051179~localization	669	32.3814	0.0103233	8224, 113451, 8882, 90134, 222553, 55238, 8120, 126755, 63923, 23516, 3476, 27067, 3479, 5372, 79803, 29911, 11097, 539, 148808, 387775, 11095, 537, 10716, 203190, 27072, 23780, 5361, 23507, 8733, 1327, 27075, 57214, 79815, 6098, 51160, 57210, 10093, 409, 5357, 8729, 8314, 84897, 8724, 406, 547, 79090, 23787, 58495, 653145, 1434, 51290, 10874, 51399, 55111, 51499, 23633, 8764, 25776, 51393, 27283…	1734	5616	15608	1.07225	1	0.331288	18.691
GOTERM_BP_ALL	GO:0044802~single-organism membrane organization	115	5.56631	0.0165116	64112, 11151, 64801, 26262, 282991, 79803, 79902, 2743, 286, 79680, 11097, 29993, 6616, 30818, 10133, 56993, 53947, 27072, 415117, 375790, 24, 126567, 57214, 5357, 5830, 5027, 4836, 54927, 91461, 100191040, 4609, 23787, 51024, 57154, 9804, 6804, 26060, 6189, 6809, 51499, 8655, 81565, 23192, 123036, 6810, 128866, 10490, 401647, 292, 196383, 8174, 23339, 1639, 23180, 130617, 132112, 64422, 88, 3749…	1734	848	15608	1.22068	1	0.430223	28.2501
GOTERM_BP_ALL	GO:0071702~organic substance transport	319	15.4405	0.0167009	113451, 8882, 55238, 8120, 5372, 3479, 79902, 29911, 11097, 148808, 206358, 387775, 537, 65057, 11321, 6616, 55850, 3098, 27072, 23780, 51560, 5743, 24, 9871, 4116, 57214, 51160, 5357, 409, 57210, 8729, 7884, 89849, 8314, 8724, 406, 31, 56648, 11331, 4609, 4794, 9980, 1434, 51594, 51699, 3843, 51499, 8764, 23633, 21, 81565, 23291, 9194, 114876, 624, 55107, 401505, 117178, 23625, 83734, 818, 12886…	1734	2577	15608	1.11423	1	0.431167	28.5249
GOTERM_BP_ALL	GO:0044765~single-organism transport	393	19.0223	0.023985	8224, 113451, 8882, 90134, 55238, 8120, 126755, 23516, 3479, 11097, 539, 148808, 11095, 537, 387775, 203190, 27072, 23780, 23507, 1327, 6098, 79815, 57214, 27075, 51160, 5357, 409, 10093, 57210, 8724, 406, 547, 1434, 10874, 51499, 8764, 23633, 51393, 518, 624, 2979, 516, 22920, 55107, 23625, 226, 27094, 818, 128866, 25769, 917, 401647, 322, 522, 1831, 10073, 196383, 529, 525, 527, 79634, 27165, 2…	1734	3243	15608	1.0908	1	0.497143	38.3736
GOTERM_BP_ALL	GO:1902578~single-organism localization	416	20.1355	0.0251778	8224, 113451, 8882, 90134, 55238, 8120, 126755, 23516, 3479, 79803, 11097, 539, 148808, 11095, 537, 387775, 203190, 27072, 23780, 8733, 23507, 1327, 6098, 79815, 57214, 27075, 51160, 5357, 409, 10093, 57210, 8724, 406, 547, 1434, 10874, 51499, 23633, 8764, 51393, 518, 624, 2979, 22920, 516, 55107, 23625, 226, 27094, 818, 128866, 25769, 917, 401647, 322, 522, 1831, 10073, 196383, 529, 525, 79634, …	1734	3441	15608	1.0882	1	0.50679	39.8581
GOTERM_BP_ALL	GO:1902582~single-organism intracellular transport	93	4.50145	0.0258919	2646, 4856, 8882, 8120, 10245, 64801, 3621, 2254, 25924, 3479, 282991, 79902, 26519, 983, 286, 30968, 539, 11097, 11321, 81, 10440, 6730, 56993, 506, 84134, 5743, 6253, 57214, 4747, 5830, 5494, 56892, 31, 4088, 547, 11331, 6193, 4794, 134, 51024, 23255, 9804, 1434, 57154, 9908, 152138, 6189, 3843, 9847, 23633, 9472, 81565, 6687, 23291, 23192, 10947, 5563, 9478, 518, 30845, 516, 22920, 114548, 854…	1734	681	15608	1.22923	1	0.508181	40.7306
GOTERM_BP_ALL	GO:0055085~transmembrane transport	164	7.93804	0.0292873	4208, 113451, 29796, 90134, 55238, 4697, 11151, 23516, 1393, 54716, 59285, 2743, 27133, 201140, 480, 255022, 539, 148808, 206358, 11095, 387775, 537, 50944, 30818, 60386, 56993, 84134, 8398, 9446, 23507, 476, 24, 1327, 5172, 79815, 27075, 57214, 479, 5027, 5830, 31, 4609, 286133, 26872, 9804, 3746, 55315, 23480, 7416, 23731, 3312, 3748, 51393, 21, 9194, 5563, 4947, 4948, 27012, 518, 6588, 516, 55…	1734	1278	15608	1.15508	1	0.53921	44.7167
GOTERM_BP_ALL	GO:0042347~negative regulation of NF-kappaB import into nucleus	6	0.290416	0.0331761	5494, 23291, 4856, 9908, 152138, 114548	1734	17	15608	3.17688	1	0.573123	48.9692
GOTERM_BP_ALL	GO:0043124~negative regulation of I-kappaB kinase/NF-kappaB signaling	11	0.53243	0.0512947	5494, 23291, 4856, 9908, 152138, 5187, 84270, 79931, 9093, 10133, 114548	1734	51	15608	1.94143	1	0.688904	65.0049
GOTERM_BP_ALL	GO:1903827~regulation of cellular protein localization	75	3.6302	0.0551088	4856, 8882, 50855, 1869, 55135, 27165, 3479, 55432, 983, 23208, 9201, 23409, 10445, 10134, 10055, 637, 3301, 5743, 57628, 5695, 1855, 57214, 10575, 5357, 8729, 10576, 5494, 4836, 56892, 91461, 55294, 8314, 4088, 11143, 54828, 4794, 51024, 8514, 23255, 9908, 152138, 113130, 26060, 6809, 3843, 9847, 2931, 1128, 665, 27429, 55722, 55869, 8655, 9472, 81565, 23291, 4947, 9478, 114548, 85409, 5300, 681…	1734	556	15608	1.21418	1	0.703551	67.7059
GOTERM_BP_ALL	GO:0032880~regulation of protein localization	121	5.85673	0.0586156	8882, 3479, 55432, 5019, 6616, 10134, 8398, 5743, 5172, 57214, 51160, 5357, 8729, 5027, 4836, 91461, 8314, 8724, 406, 11146, 11143, 54828, 4794, 51024, 9908, 6804, 113130, 26060, 6809, 3843, 3312, 1128, 8764, 55869, 55722, 8655, 81565, 23291, 4947, 51804, 114548, 55107, 23625, 6810, 10490, 3326, 292, 322, 291, 2281, 10497, 7432, 11128, 398, 88, 55486, 4856, 50855, 1149, 1869, 55135, 27165, 25924,…	1734	943	15608	1.15497	1	0.716705	70.0136
GOTERM_BP_ALL	GO:0010821~regulation of mitochondrion organization	34	1.64569	0.0642019	51024, 1869, 64112, 27165, 7416, 3479, 10193, 2931, 51499, 9361, 665, 27429, 28958, 8655, 23409, 30968, 55005, 10055, 8398, 637, 9277, 10533, 115416, 5695, 292, 409, 4836, 55823, 8314, 55294, 57103, 11128, 10456, 55486	1734	227	15608	1.34819	1	0.739789	73.3692
GOTERM_MF_ALL	GO:0005215~transporter activity	158	7.64763	0.0692863	113451, 29796, 90134, 55238, 4697, 8120, 64801, 23516, 54716, 59285, 2743, 27133, 25829, 480, 11097, 255022, 539, 148808, 206358, 11095, 387775, 537, 30818, 60386, 56993, 84134, 476, 24, 1327, 5172, 79815, 479, 57210, 5027, 26872, 1434, 6578, 9804, 3746, 55315, 51699, 23480, 7416, 3843, 23731, 51499, 3748, 23633, 51393, 21, 9194, 4948, 27012, 389812, 518, 516, 55107, 9377, 401505, 9424, 53343, 84…	1746	1263	15694	1.12446	1	0.798499	70.7771
GOTERM_BP_ALL	GO:0032940~secretion by cell	118	5.71152	0.0883194	4208, 8224, 11151, 1393, 3479, 2744, 5019, 90993, 286, 885, 537, 203190, 6616, 55850, 376267, 8398, 27072, 1893, 415117, 126567, 5027, 149371, 100191040, 3350, 406, 11146, 65082, 10874, 6804, 5413, 7414, 780776, 6809, 3312, 8764, 114548, 55107, 123036, 6810, 226, 7114, 818, 10490, 3737, 5058, 1113, 292, 322, 291, 84315, 3937, 2281, 10497, 7432, 88, 79634, 10244, 4856, 1149, 22930, 2051, 27165, 25…	1734	936	15608	1.13476	1	0.821801	84.1773
GOTERM_BP_ALL	GO:0051224~negative regulation of protein transport	28	1.35528	0.0928072	1149, 4856, 9908, 152138, 55432, 23208, 7447, 23291, 8622, 26297, 23409, 9478, 10062, 114548, 23625, 301, 9270, 6833, 1020, 5494, 2281, 91461, 9727, 3767, 8724, 3667, 2039, 4794	1734	187	15608	1.34777	1	0.833978	85.6601
GOTERM_BP_ALL	GO:1904950~negative regulation of establishment of protein localization	29	1.40368	0.107104	1149, 4856, 9908, 152138, 55432, 23208, 7447, 23291, 8622, 26297, 23409, 9478, 10062, 114548, 23625, 3301, 301, 9270, 6833, 1020, 5494, 2281, 91461, 9727, 3767, 8724, 3667, 2039, 4794	1734	198	15608	1.31835	1	0.862776	89.553
GOTERM_BP_ALL	GO:0006811~ion transport	171	8.27686	0.113275	4208, 29796, 90134, 55238, 4697, 11151, 126755, 23516, 1393, 54716, 59285, 2744, 2743, 27133, 201140, 480, 255022, 539, 206358, 885, 11095, 387775, 537, 50944, 6616, 30818, 84134, 8398, 9446, 5743, 23507, 476, 1327, 5172, 79815, 27075, 6098, 57214, 479, 409, 5027, 31, 4609, 4794, 286133, 26872, 6578, 3746, 6804, 7416, 3748, 1128, 51393, 9194, 5563, 27012, 518, 624, 516, 6588, 55107, 9377, 9424, 5…	1734	1404	15608	1.09629	1	0.87335	90.9024
GOTERM_BP_ALL	GO:0060341~regulation of cellular localization	103	4.98548	0.119497	4208, 8882, 11151, 3479, 55432, 5019, 201140, 10134, 8398, 5743, 9446, 57214, 5357, 8729, 5027, 4836, 8314, 91461, 8724, 11143, 54828, 4794, 51024, 9908, 5413, 6804, 113130, 26060, 6809, 3843, 1128, 55869, 55722, 8655, 81565, 23291, 4947, 114548, 55107, 6810, 23625, 10490, 3326, 2281, 10497, 11128, 88, 55486, 4856, 50855, 1869, 55135, 22930, 27165, 983, 844, 23208, 9201, 7447, 23409, 4659, 10445,…	1734	823	15608	1.12651	1	0.881341	92.094
GOTERM_BP_ALL	GO:0031503~protein complex localization	18	0.871249	0.13439	117178, 4856, 9908, 5743, 57576, 152138, 54707, 5901, 51668, 55722, 8655, 23291, 5494, 149371, 56892, 11321, 81929, 114548	1734	115	15608	1.40888	1	0.89972	94.3736
GOTERM_BP_ALL	GO:0090317~negative regulation of intracellular protein transport	14	0.677638	0.135784	23625, 4856, 9908, 152138, 55432, 9270, 1020, 23291, 5494, 23409, 9478, 2039, 114548, 4794	1734	84	15608	1.50019	1	0.90042	94.5516
GOTERM_BP_ALL	GO:0051049~regulation of transport	207	10.0194	0.178625	4208, 113451, 8882, 90134, 3479, 79902, 11097, 537, 6616, 203190, 27072, 5743, 6098, 57214, 27075, 51160, 409, 8314, 8724, 406, 4609, 4794, 3746, 10874, 3843, 51499, 3748, 8764, 51393, 81565, 23291, 55107, 23625, 818, 3737, 322, 10497, 55486, 4856, 23237, 27165, 983, 844, 7447, 26297, 57586, 4659, 81, 10062, 10055, 5600, 301, 4843, 23542, 7781, 8448, 56892, 2257, 4088, 134, 8514, 57463, 23255, 48…	1734	1747	15608	1.06654	1	0.936782	98.0231
GOTERM_BP_ALL	GO:0072657~protein localization to membrane	61	2.95257	0.182055	783, 1869, 64112, 22930, 26262, 79803, 26519, 2743, 286, 29993, 8266, 439, 30818, 10133, 6730, 56993, 637, 375790, 57628, 1855, 57214, 5357, 5830, 11187, 4836, 91461, 6193, 51024, 134, 23255, 57154, 26060, 6189, 6809, 9847, 9093, 8655, 23192, 30846, 30845, 85409, 6810, 54585, 128866, 64101, 9270, 401647, 1020, 29928, 8174, 196383, 54843, 23180, 130617, 7095, 132112, 9463, 64422, 88, 2039, 25813	1734	481	15608	1.14152	1	0.939186	98.1813
GOTERM_BP_ALL	GO:0032387~negative regulation of intracellular transport	16	0.774443	0.185243	23625, 4856, 4137, 9908, 152138, 55432, 9270, 1020, 23291, 5494, 23409, 8724, 9478, 4794, 114548, 2039	1734	105	15608	1.3716	1	0.940652	98.3176
GOTERM_BP_ALL	GO:0042348~NF-kappaB import into nucleus	8	0.387222	0.194921	5494, 23291, 4856, 56892, 9908, 5743, 152138, 114548	1734	43	15608	1.67463	1	0.944852	98.6743
GOTERM_BP_ALL	GO:1903533~regulation of protein targeting	39	1.88771	0.197518	51024, 4856, 23255, 8882, 9908, 152138, 27165, 3479, 2931, 9847, 3843, 665, 27429, 983, 9472, 23291, 23409, 9478, 114548, 10055, 23625, 5743, 9277, 9270, 5695, 3326, 57214, 1020, 5494, 55823, 8314, 56892, 55294, 4088, 11128, 10456, 4794, 55486, 2039	1734	297	15608	1.18197	1	0.946389	98.757
GOTERM_BP_ALL	GO:0017038~protein import	42	2.03291	0.210445	2646, 4856, 8882, 9804, 1434, 9908, 152138, 10245, 2254, 3621, 3479, 3843, 23633, 79902, 26519, 983, 9472, 23291, 9478, 11321, 10440, 114548, 56993, 84134, 23625, 5743, 54707, 5195, 3326, 5901, 9372, 5830, 5494, 29928, 10073, 100287932, 56892, 4088, 11331, 51501, 4794, 25813	1734	325	15608	1.16323	1	0.951893	99.1008
GOTERM_BP_ALL	GO:0032879~regulation of localization	280	13.5528	0.214975	4208, 113451, 8882, 90134, 3476, 3479, 79902, 3925, 11097, 537, 6616, 203190, 10716, 27072, 5743, 5361, 27075, 6098, 57214, 51160, 5357, 409, 8729, 8314, 8724, 406, 4609, 23129, 4794, 3746, 10874, 3843, 51499, 3748, 8764, 51393, 55722, 55869, 81565, 23291, 4233, 55107, 117178, 23625, 328, 818, 10490, 3737, 322, 10497, 55486, 4856, 23237, 50855, 55135, 4354, 10856, 27165, 983, 844, 9201, 7447, 262…	1734	2408	15608	1.04665	1	0.954638	99.1983
GOTERM_BP_ALL	GO:0070201~regulation of establishment of protein localization	97	4.69506	0.222049	4856, 8882, 1149, 1869, 55135, 27165, 25924, 55432, 3479, 5478, 983, 23208, 5019, 7447, 26297, 23409, 6616, 10062, 10134, 8398, 10055, 1946, 5600, 3301, 637, 301, 4843, 5743, 57628, 6833, 5695, 57214, 51160, 3790, 10575, 5357, 5027, 10576, 5494, 4836, 91461, 55294, 8314, 56892, 8724, 406, 4088, 11146, 54828, 4794, 51024, 23255, 9908, 65985, 152138, 6804, 26060, 3843, 2931, 3312, 9847, 1128, 665, …	1734	802	15608	1.08867	1	0.95811	99.3307
GOTERM_BP_ALL	GO:1903829~positive regulation of cellular protein localization	46	2.22652	0.222674	51024, 50855, 23255, 8882, 1869, 55135, 27165, 6809, 3479, 3843, 2931, 9847, 1128, 27429, 23208, 983, 8655, 9472, 4947, 10445, 10134, 10055, 85409, 6810, 637, 5743, 9277, 57628, 9270, 5695, 3326, 57214, 5357, 10575, 1020, 10576, 5494, 4836, 55823, 8314, 56892, 55294, 4088, 11128, 11143, 54828	1734	361	15608	1.14696	1	0.958321	99.3413
GOTERM_BP_ALL	GO:0042992~negative regulation of transcription factor import into nucleus	7	0.338819	0.222948	5494, 23291, 4856, 9908, 152138, 114548, 4794	1734	37	15608	1.70292	1	0.958082	99.3459
GOTERM_BP_ALL	GO:0042345~regulation of NF-kappaB import into nucleus	8	0.387222	0.24522	5494, 23291, 4856, 56892, 9908, 5743, 152138, 114548	1734	46	15608	1.56542	1	0.965285	99.6337
GOTERM_BP_ALL	GO:1903828~negative regulation of cellular protein localization	19	0.919652	0.259053	4856, 23625, 9908, 3301, 54585, 152138, 55432, 9270, 9201, 1020, 23291, 5494, 23409, 91461, 9478, 88, 4794, 114548, 2039	1734	137	15608	1.24834	1	0.969544	99.7467
GOTERM_BP_ALL	GO:0000060~protein import into nucleus, translocation	7	0.338819	0.280964	2646, 3479, 11331, 3843, 3326, 5901, 983	1734	40	15608	1.5752	1	0.97459	99.8608
GOTERM_BP_ALL	GO:0051223~regulation of protein transport	86	4.16263	0.316043	4856, 8882, 1149, 27165, 25924, 3479, 55432, 5478, 983, 23208, 5019, 7447, 23409, 26297, 6616, 10062, 10134, 10055, 8398, 1946, 5600, 3301, 301, 4843, 5743, 5695, 6833, 57214, 51160, 3790, 5027, 5494, 56892, 91461, 55294, 8314, 8724, 406, 11146, 4088, 54828, 4794, 51024, 23255, 9908, 65985, 152138, 6804, 3843, 9847, 2931, 3312, 1128, 8764, 27429, 5213, 665, 9472, 81565, 8622, 23291, 10631, 4947, …	1734	728	15608	1.06332	1	0.981642	99.9487
GOTERM_BP_ALL	GO:0033157~regulation of intracellular protein transport	45	2.17812	0.325435	51024, 4856, 23255, 8882, 9908, 152138, 27165, 55432, 3479, 3843, 2931, 9847, 1128, 665, 27429, 983, 9472, 81565, 23291, 23409, 4947, 9478, 114548, 10134, 10055, 23625, 5743, 9277, 9270, 5695, 3326, 57214, 1020, 5494, 55823, 8314, 56892, 55294, 4088, 11128, 10456, 4794, 54828, 55486, 2039	1734	369	15608	1.0977	1	0.983146	99.961
GOTERM_BP_ALL	GO:0042308~negative regulation of protein import into nucleus	9	0.435624	0.330365	5494, 23291, 4856, 23625, 9908, 152138, 9478, 114548, 4794	1734	59	15608	1.37306	1	0.983862	99.9663
GOTERM_BP_ALL	GO:1904590~negative regulation of protein import	9	0.435624	0.330365	5494, 23291, 4856, 23625, 9908, 152138, 9478, 114548, 4794	1734	59	15608	1.37306	1	0.983862	99.9663
GOTERM_BP_ALL	GO:0046823~negative regulation of nucleocytoplasmic transport	10	0.484027	0.34084	1020, 5494, 23291, 4856, 23625, 9908, 152138, 9478, 114548, 4794	1734	68	15608	1.3237	1	0.985578	99.9754
GOTERM_BP_ALL	GO:0051170~nuclear import	36	1.7425	0.364195	79760, 2646, 4856, 8882, 1434, 9908, 152138, 2254, 3621, 3479, 3843, 23633, 79902, 983, 9472, 8487, 23291, 9478, 11321, 114548, 23625, 6628, 79833, 5743, 54707, 3326, 5901, 9372, 5494, 10073, 10553, 56892, 4088, 11331, 51501, 4794	1734	295	15608	1.09845	1	0.988133	99.988
GOTERM_BP_ALL	GO:1900181~negative regulation of protein localization to nucleus	10	0.484027	0.373505	9201, 5494, 23291, 4856, 23625, 9908, 152138, 9478, 114548, 4794	1734	70	15608	1.28588	1	0.989074	99.9911
GOTERM_BP_ALL	GO:0034504~protein localization to nucleus	43	2.08132	0.384992	2646, 4856, 8882, 1434, 9908, 55135, 7704, 152138, 2254, 3621, 3479, 3843, 23633, 79902, 983, 6500, 9201, 9472, 23291, 51804, 9478, 11321, 10445, 114548, 54623, 23625, 5743, 54707, 3326, 1855, 5901, 4487, 9372, 10575, 10576, 5494, 10073, 56892, 4088, 11143, 51501, 11331, 4794	1734	360	15608	1.07514	1	0.989831	99.9938
GOTERM_BP_ALL	GO:1904951~positive regulation of establishment of protein localization	59	2.85576	0.438402	8882, 1869, 55135, 27165, 3479, 25924, 5478, 983, 5019, 7447, 10134, 10055, 8398, 5600, 637, 5743, 57628, 5695, 57214, 51160, 5357, 10575, 10576, 5027, 5494, 4836, 56892, 55294, 8314, 11146, 4088, 54828, 51024, 23255, 65985, 3843, 2931, 9847, 1128, 5213, 27429, 8764, 8655, 9472, 10631, 4947, 114548, 55107, 85409, 6810, 9277, 51744, 3326, 9270, 322, 1020, 55823, 10497, 11128	1734	508	15608	1.04541	1	0.993993	99.999
GOTERM_BP_ALL	GO:0090316~positive regulation of intracellular protein transport	30	1.45208	0.474979	51024, 23255, 8882, 27165, 3479, 9847, 2931, 3843, 1128, 27429, 983, 9472, 4947, 10134, 10055, 5743, 9277, 9270, 5695, 3326, 57214, 1020, 5494, 55823, 8314, 55294, 56892, 11128, 4088, 54828	1734	255	15608	1.05896	1	0.99577	99.9997
GOTERM_BP_ALL	GO:0032386~regulation of intracellular transport	53	2.56534	0.496709	4856, 8882, 27165, 55432, 3479, 983, 23409, 4659, 10134, 10055, 5743, 5695, 57214, 5494, 55294, 8314, 56892, 8724, 4088, 4794, 54828, 51024, 23255, 9908, 152138, 2931, 9847, 3843, 1128, 665, 27429, 9472, 81565, 7139, 23291, 4947, 9478, 8898, 114548, 23625, 4137, 9277, 11163, 3326, 9270, 2242, 1020, 55823, 57102, 11128, 10456, 2039, 55486	1734	465	15608	1.02594	1	0.996658	99.9999
GOTERM_BP_ALL	GO:0051169~nuclear transport	53	2.56534	0.514051	2646, 4856, 8882, 2254, 3621, 3479, 79902, 983, 80145, 11097, 11321, 5743, 4116, 7884, 5494, 56892, 84897, 4088, 11331, 4794, 79760, 57154, 1434, 9908, 152138, 3843, 23633, 8815, 9472, 8487, 23291, 9478, 10569, 84321, 114548, 23625, 6628, 8563, 79833, 54707, 11163, 3159, 3326, 5901, 9372, 1020, 10073, 10553, 29118, 55341, 5433, 51501, 81929	1734	467	15608	1.02154	1	0.997016	99.9999
GOTERM_BP_ALL	GO:0042990~regulation of transcription factor import into nucleus	11	0.53243	0.577914	9472, 5494, 23291, 4856, 56892, 9908, 5743, 152138, 4088, 114548, 4794	1734	92	15608	1.07622	1	0.998446	100
GOTERM_BP_ALL	GO:0006606~protein import into nucleus	31	1.50048	0.586816	2646, 4856, 8882, 1434, 9908, 152138, 3621, 2254, 3479, 3843, 23633, 79902, 983, 9472, 23291, 9478, 11321, 114548, 23625, 5743, 54707, 3326, 5901, 9372, 5494, 10073, 56892, 4088, 11331, 51501, 4794	1734	277	15608	1.00735	1	0.998581	100
GOTERM_BP_ALL	GO:0044744~protein targeting to nucleus	31	1.50048	0.586816	2646, 4856, 8882, 1434, 9908, 152138, 3621, 2254, 3479, 3843, 23633, 79902, 983, 9472, 23291, 9478, 11321, 114548, 23625, 5743, 54707, 3326, 5901, 9372, 5494, 10073, 56892, 4088, 11331, 51501, 4794	1734	277	15608	1.00735	1	0.998581	100
GOTERM_BP_ALL	GO:0042991~transcription factor import into nucleus	11	0.53243	0.59211	9472, 5494, 23291, 4856, 56892, 9908, 5743, 152138, 4088, 114548, 4794	1734	93	15608	1.06465	1	0.998611	100
GOTERM_BP_ALL	GO:1902593~single-organism nuclear import	31	1.50048	0.59507	2646, 4856, 8882, 1434, 9908, 152138, 3621, 2254, 3479, 3843, 23633, 79902, 983, 9472, 23291, 9478, 11321, 114548, 23625, 5743, 54707, 3326, 5901, 9372, 5494, 10073, 56892, 4088, 11331, 51501, 4794	1734	278	15608	1.00373	1	0.998634	100
GOTERM_BP_ALL	GO:1900180~regulation of protein localization to nucleus	24	1.16167	0.635363	8882, 5300, 4856, 23625, 9908, 5743, 152138, 3479, 3843, 3326, 983, 9472, 10575, 9201, 10576, 23291, 5494, 56892, 4088, 9478, 11143, 10445, 4794, 114548	1734	218	15608	0.990953	1	0.999102	100
GOTERM_BP_ALL	GO:0006913~nucleocytoplasmic transport	50	2.42014	0.6389	2646, 8882, 4856, 2254, 3621, 3479, 79902, 983, 80145, 11097, 11321, 5743, 4116, 7884, 5494, 56892, 4088, 11331, 4794, 79760, 57154, 1434, 9908, 152138, 3843, 23633, 9472, 23291, 8487, 9478, 10569, 84321, 114548, 23625, 6628, 8563, 79833, 54707, 11163, 3326, 5901, 9372, 1020, 10073, 10553, 29118, 55341, 5433, 51501, 81929	1734	459	15608	0.980518	1	0.999151	100
GOTERM_BP_ALL	GO:0051222~positive regulation of protein transport	49	2.37173	0.646476	8882, 27165, 3479, 25924, 5478, 983, 5019, 7447, 10134, 10055, 8398, 5600, 5743, 5695, 57214, 51160, 5027, 5494, 8314, 55294, 56892, 4088, 11146, 54828, 51024, 23255, 65985, 2931, 9847, 3843, 1128, 5213, 27429, 8764, 9472, 10631, 4947, 114548, 55107, 6810, 9277, 51744, 3326, 9270, 322, 1020, 55823, 10497, 11128	1734	451	15608	0.977952	1	0.999224	100
GOTERM_BP_ALL	GO:0032388~positive regulation of intracellular transport	31	1.50048	0.658623	51024, 23255, 8882, 27165, 3479, 9847, 2931, 3843, 1128, 27429, 983, 9472, 4947, 8898, 10134, 10055, 5743, 9277, 9270, 5695, 3326, 57214, 1020, 5494, 55823, 8314, 55294, 56892, 11128, 4088, 54828	1734	286	15608	0.975649	1	0.999333	100
GOTERM_BP_ALL	GO:1904589~regulation of protein import	19	0.919652	0.670963	8882, 4856, 23625, 9908, 5743, 152138, 3479, 3312, 3843, 3326, 983, 9472, 23291, 5494, 56892, 4088, 9478, 4794, 114548	1734	175	15608	0.977268	1	0.999421	100
GOTERM_BP_ALL	GO:0051050~positive regulation of transport	97	4.69506	0.673772	113451, 8882, 23237, 783, 1869, 22930, 27165, 6324, 25924, 197, 3479, 5478, 983, 5019, 7447, 885, 537, 81, 10062, 10134, 8398, 10055, 376267, 5600, 637, 301, 7036, 9446, 5743, 7781, 5695, 6833, 1759, 57214, 51160, 409, 5027, 5494, 10103, 4836, 55294, 8314, 56892, 2257, 23413, 4088, 11146, 54828, 51024, 134, 23255, 57463, 3746, 65985, 10874, 4878, 6804, 3843, 2931, 51499, 9847, 1128, 5213, 27429, …	1734	898	15608	0.972285	1	0.999442	100
GOTERM_BP_ALL	GO:0042306~regulation of protein import into nucleus	18	0.871249	0.730722	8882, 23625, 4856, 9908, 5743, 152138, 3479, 3843, 3326, 983, 9472, 23291, 5494, 56892, 4088, 9478, 4794, 114548	1734	172	15608	0.941981	1	0.999723	100
GOTERM_BP_ALL	GO:1900182~positive regulation of protein localization to nucleus	13	0.629235	0.773736	9472, 10575, 10576, 8882, 56892, 5743, 4088, 3479, 3843, 11143, 10445, 3326, 983	1734	128	15608	0.91418	1	0.999855	100
GOTERM_BP_ALL	GO:0046822~regulation of nucleocytoplasmic transport	21	1.01646	0.823998	8882, 4856, 23625, 9908, 5743, 152138, 11163, 3479, 3843, 3326, 983, 9472, 1020, 23291, 5494, 56892, 4088, 4659, 9478, 4794, 114548	1734	214	15608	0.883291	1	0.999945	100
GOTERM_BP_ALL	GO:0042307~positive regulation of protein import into nucleus	9	0.435624	0.857421	9472, 8882, 56892, 5743, 4088, 3479, 3843, 3326, 983	1734	97	15608	0.835159	1	0.999973	100
GOTERM_BP_ALL	GO:1904591~positive regulation of protein import	9	0.435624	0.871996	9472, 8882, 56892, 5743, 4088, 3479, 3843, 3326, 983	1734	99	15608	0.818287	1	0.99998	100
GOTERM_BP_ALL	GO:0043122~regulation of I-kappaB kinase/NF-kappaB signaling	21	1.01646	0.906428	65992, 4856, 8517, 1893, 148022, 9908, 51523, 5743, 152138, 5187, 9093, 92140, 23291, 5494, 56892, 84270, 79931, 6574, 222643, 10133, 114548	1734	231	15608	0.818287	1	0.999992	100
GOTERM_BP_ALL	GO:0046824~positive regulation of nucleocytoplasmic transport	10	0.484027	0.913653	9472, 8882, 5494, 56892, 5743, 4088, 3479, 3843, 3326, 983	1734	117	15608	0.769329	1	0.999994	100
GOTERM_BP_ALL	GO:0042993~positive regulation of transcription factor import into nucleus	4	0.193611	0.927008	9472, 56892, 5743, 4088	1734	50	15608	0.720092	1	0.999996	100
GOTERM_BP_ALL	GO:0007249~I-kappaB kinase/NF-kappaB signaling	22	1.06486	0.931493	65992, 4856, 8517, 1893, 148022, 9908, 51523, 5743, 152138, 5187, 23643, 9093, 92140, 23291, 5494, 56892, 84270, 79931, 6574, 222643, 10133, 114548	1734	249	15608	0.795283	1	0.999997	100
Annotation Cluster 35	Enrichment Score: 1.1731758356511788
Category	Term	Count	%	PValue	Genes	List Total	Pop Hits	Pop Total	Fold Enrichment	Bonferroni	Benjamini	FDR
GOTERM_MF_ALL	GO:0032553~ribonucleotide binding	232	11.2294	0.0123321	8224, 79705, 5230, 159, 51086, 1974, 11321, 537, 3098, 51560, 84284, 56919, 80224, 55229, 3093, 24, 6098, 80222, 167153, 10477, 31, 547, 134111, 51493, 318, 3845, 16, 21, 148252, 27289, 84790, 23113, 4233, 11344, 9891, 55930, 818, 285598, 79837, 5631, 10494, 7322, 9188, 525, 617, 81570, 989, 80086, 23235, 112, 113, 7846, 10856, 26038, 983, 9201, 54769, 439, 23020, 5602, 5600, 342979, 4843, 5603, …	1746	1814	15694	1.14958	1	0.487799	19.1521
GOTERM_MF_ALL	GO:0001882~nucleoside binding	227	10.9874	0.012954	8224, 79705, 5230, 159, 51086, 1974, 11321, 537, 3098, 51560, 84284, 56919, 80224, 55229, 3093, 24, 6098, 80222, 167153, 10477, 31, 547, 134111, 51493, 318, 3845, 16, 21, 148252, 27289, 84790, 23113, 4233, 11344, 9891, 55930, 818, 285598, 79837, 5631, 10494, 7322, 9188, 525, 617, 81570, 989, 80086, 23235, 112, 113, 7846, 10856, 26038, 983, 9201, 54769, 81, 439, 23020, 5602, 5600, 342979, 5603, 57…	1746	1777	15694	1.14823	1	0.495406	20.0199
GOTERM_MF_ALL	GO:0035639~purine ribonucleoside triphosphate binding	225	10.8906	0.0132593	8224, 79705, 5230, 159, 51086, 1974, 11321, 537, 3098, 51560, 84284, 56919, 80224, 55229, 3093, 24, 6098, 80222, 167153, 10477, 31, 547, 134111, 51493, 318, 3845, 16, 21, 148252, 27289, 84790, 23113, 4233, 11344, 9891, 55930, 818, 285598, 79837, 5631, 10494, 7322, 9188, 525, 617, 81570, 989, 80086, 23235, 112, 113, 7846, 10856, 26038, 983, 9201, 54769, 439, 23020, 5602, 5600, 342979, 5603, 5706, …	1746	1758	15694	1.15041	1	0.494295	20.4427
GOTERM_MF_ALL	GO:0005525~GTP binding	55	2.66215	0.0143523	989, 80086, 79705, 9343, 7846, 1938, 159, 54769, 11321, 376267, 7280, 51560, 27175, 309, 1759, 338382, 379, 4830, 377, 6447, 318, 5413, 2769, 3845, 4733, 132946, 9363, 2770, 7278, 148252, 51807, 27289, 7277, 171177, 8892, 84790, 30846, 121268, 30845, 9630, 10801, 53916, 53917, 116988, 54707, 285598, 65997, 3326, 5901, 11021, 4528, 8802, 55341, 10124, 29925	1746	361	15694	1.36945	1	0.504155	21.9391
GOTERM_MF_ALL	GO:0032555~purine ribonucleotide binding	229	11.0842	0.0150993	8224, 79705, 5230, 159, 51086, 1974, 11321, 537, 3098, 51560, 84284, 56919, 80224, 55229, 3093, 24, 6098, 80222, 167153, 10477, 31, 547, 134111, 51493, 318, 3845, 16, 21, 148252, 27289, 84790, 23113, 4233, 11344, 9891, 55930, 818, 285598, 79837, 5631, 10494, 7322, 9188, 525, 617, 81570, 989, 80086, 23235, 112, 113, 7846, 10856, 26038, 983, 9201, 54769, 439, 23020, 5602, 5600, 342979, 5603, 5706, …	1746	1799	15694	1.14418	1	0.481208	22.9466
GOTERM_MF_ALL	GO:0016817~hydrolase activity, acting on acid anhydrides	109	5.2759	0.0153062	9343, 57576, 27068, 10540, 90990, 1974, 480, 539, 537, 11321, 56992, 7280, 51560, 84284, 56919, 24, 476, 479, 547, 318, 5413, 2769, 3845, 3312, 9361, 9363, 2785, 8655, 21, 2770, 2068, 6687, 148252, 51807, 27289, 3798, 84790, 10111, 518, 516, 9630, 10801, 55930, 53343, 495, 11021, 498, 522, 1639, 1780, 529, 9188, 525, 81570, 2968, 527, 80086, 7846, 94160, 1938, 26038, 10856, 54456, 1662, 10300, 24…	1746	795	15694	1.23239	1	0.471124	23.2234
GOTERM_MF_ALL	GO:0032549~ribonucleoside binding	225	10.8906	0.0172207	8224, 79705, 5230, 159, 51086, 1974, 11321, 537, 3098, 51560, 84284, 56919, 80224, 55229, 3093, 24, 6098, 80222, 167153, 10477, 31, 547, 134111, 51493, 318, 3845, 16, 21, 148252, 27289, 84790, 23113, 4233, 11344, 9891, 55930, 818, 285598, 79837, 5631, 10494, 7322, 9188, 525, 617, 81570, 989, 80086, 23235, 112, 113, 7846, 10856, 26038, 983, 9201, 54769, 439, 23020, 5602, 5600, 342979, 5603, 5706, …	1746	1770	15694	1.14261	1	0.497467	25.7412
GOTERM_MF_ALL	GO:0001883~purine nucleoside binding	225	10.8906	0.0172207	8224, 79705, 5230, 159, 51086, 1974, 11321, 537, 3098, 51560, 84284, 56919, 80224, 55229, 3093, 24, 6098, 80222, 167153, 10477, 31, 547, 134111, 51493, 318, 3845, 16, 21, 148252, 27289, 84790, 23113, 4233, 11344, 9891, 55930, 818, 285598, 79837, 5631, 10494, 7322, 9188, 525, 617, 81570, 989, 80086, 23235, 112, 113, 7846, 10856, 26038, 983, 9201, 54769, 439, 23020, 5602, 5600, 342979, 5603, 5706, …	1746	1770	15694	1.14261	1	0.497467	25.7412
GOTERM_MF_ALL	GO:0017076~purine nucleotide binding	230	11.1326	0.017782	8224, 79705, 5230, 159, 51086, 1974, 11321, 537, 3098, 51560, 84284, 56919, 80224, 55229, 3093, 24, 6098, 80222, 167153, 10477, 31, 547, 134111, 51493, 318, 3845, 16, 21, 148252, 27289, 84790, 23113, 4233, 11344, 9891, 55930, 818, 285598, 79837, 5631, 10494, 7322, 9188, 525, 617, 81570, 989, 80086, 23235, 112, 113, 7846, 10856, 26038, 983, 9201, 54769, 439, 23020, 5602, 5600, 342979, 5603, 5706, …	1746	1812	15694	1.14093	1	0.488148	26.4645
GOTERM_MF_ALL	GO:0032561~guanyl ribonucleotide binding	57	2.75895	0.0178413	989, 80086, 79705, 9343, 7846, 1938, 159, 54769, 11321, 376267, 7280, 51560, 27175, 309, 1759, 338382, 379, 4830, 377, 6447, 318, 5413, 2769, 3845, 4733, 132946, 9363, 2770, 7278, 148252, 51807, 27289, 7277, 171177, 8892, 84790, 30846, 121268, 30845, 9630, 10801, 53916, 53917, 116988, 54707, 285598, 65997, 3326, 5901, 11021, 5631, 4528, 8802, 5149, 55341, 10124, 29925	1746	381	15694	1.34474	1	0.482784	26.5405
GOTERM_MF_ALL	GO:0016462~pyrophosphatase activity	108	5.22749	0.0181656	9343, 57576, 27068, 10540, 90990, 1974, 480, 539, 537, 11321, 56992, 7280, 51560, 84284, 56919, 24, 476, 479, 547, 318, 5413, 2769, 3845, 3312, 9361, 9363, 2785, 8655, 21, 2770, 2068, 6687, 148252, 51807, 27289, 3798, 84790, 10111, 518, 516, 9630, 10801, 55930, 53343, 495, 11021, 498, 522, 1639, 1780, 529, 9188, 81570, 2968, 527, 80086, 7846, 94160, 1938, 26038, 10856, 54456, 1662, 10300, 249, 43…	1746	792	15694	1.22571	1	0.482608	26.955
GOTERM_MF_ALL	GO:0019001~guanyl nucleotide binding	57	2.75895	0.0184798	989, 80086, 79705, 9343, 7846, 1938, 159, 54769, 11321, 376267, 7280, 51560, 27175, 309, 1759, 338382, 379, 4830, 377, 6447, 318, 5413, 2769, 3845, 4733, 132946, 9363, 2770, 7278, 148252, 51807, 27289, 7277, 171177, 8892, 84790, 30846, 121268, 30845, 9630, 10801, 53916, 53917, 116988, 54707, 285598, 65997, 3326, 5901, 11021, 5631, 4528, 8802, 5149, 55341, 10124, 29925	1746	382	15694	1.34122	1	0.482254	27.3545
GOTERM_MF_ALL	GO:0032550~purine ribonucleoside binding	224	10.8422	0.0193586	8224, 79705, 5230, 159, 51086, 1974, 11321, 537, 3098, 51560, 84284, 56919, 80224, 55229, 3093, 24, 6098, 80222, 167153, 10477, 31, 547, 134111, 51493, 318, 3845, 16, 21, 148252, 27289, 84790, 23113, 4233, 11344, 9891, 55930, 818, 285598, 79837, 5631, 10494, 7322, 9188, 525, 617, 81570, 989, 80086, 23235, 112, 113, 7846, 10856, 26038, 983, 9201, 54769, 439, 23020, 5602, 5600, 342979, 5603, 5706, …	1746	1767	15694	1.13946	1	0.492147	28.4609
GOTERM_MF_ALL	GO:0016818~hydrolase activity, acting on acid anhydrides, in phosphorus-containing anhydrides	108	5.22749	0.0195558	9343, 57576, 27068, 10540, 90990, 1974, 480, 539, 537, 11321, 56992, 7280, 51560, 84284, 56919, 24, 476, 479, 547, 318, 5413, 2769, 3845, 3312, 9361, 9363, 2785, 8655, 21, 2770, 2068, 6687, 148252, 51807, 27289, 3798, 84790, 10111, 518, 516, 9630, 10801, 55930, 53343, 495, 11021, 498, 522, 1639, 1780, 529, 9188, 81570, 2968, 527, 80086, 7846, 94160, 1938, 26038, 10856, 54456, 1662, 10300, 249, 43…	1746	794	15694	1.22262	1	0.477812	28.707
GOTERM_MF_ALL	GO:0097367~carbohydrate derivative binding	264	12.7783	0.0340213	8224, 79705, 5230, 159, 51086, 1974, 11095, 11321, 537, 3098, 51560, 84284, 56919, 80224, 8733, 55229, 24, 3093, 6098, 57214, 80222, 340419, 167153, 10477, 31, 547, 134111, 51493, 318, 3845, 16, 21, 148252, 27289, 84790, 4233, 23113, 11344, 9891, 55930, 818, 285598, 79837, 129804, 5631, 10494, 7322, 9188, 525, 617, 81570, 989, 4856, 80086, 23235, 112, 113, 7846, 4353, 10856, 26038, 2254, 983, 920…	1746	2139	15694	1.10939	1	0.606676	44.7353
GOTERM_MF_ALL	GO:0017111~nucleoside-triphosphatase activity	97	4.69506	0.0711231	80086, 9343, 7846, 94160, 1938, 10856, 26038, 57576, 54456, 10540, 1662, 1974, 90990, 480, 539, 10300, 537, 11321, 439, 23020, 506, 56992, 7280, 51560, 84284, 301, 5706, 56919, 476, 5702, 24, 27175, 5982, 9296, 5700, 6833, 1759, 8449, 479, 6832, 379, 1653, 9114, 377, 1654, 547, 4647, 3800, 2769, 5413, 3508, 3845, 10363, 3312, 9361, 9363, 2785, 8655, 2770, 21, 2068, 7278, 6687, 148252, 51807, 2728…	1746	747	15694	1.16719	1	0.803547	71.7496
GOTERM_MF_ALL	GO:0032559~adenyl ribonucleotide binding	180	8.71249	0.0944361	8224, 79705, 7294, 5230, 57576, 10295, 10294, 51086, 1974, 90990, 480, 537, 9040, 3098, 56992, 84284, 56919, 80224, 55229, 3093, 476, 51619, 24, 6098, 80222, 479, 5027, 167153, 91461, 10477, 8195, 4830, 31, 547, 1613, 134111, 283458, 51493, 5141, 6301, 6300, 3845, 3312, 16, 9361, 9223, 2068, 21, 6687, 5563, 108, 3798, 10111, 3795, 83694, 27010, 4233, 23113, 114548, 11344, 9891, 57143, 8565, 55930…	1746	1469	15694	1.10139	1	0.840185	81.7236
GOTERM_MF_ALL	GO:0005524~ATP binding	176	8.51888	0.0951672	8224, 79705, 7294, 5230, 57576, 10295, 10294, 51086, 1974, 90990, 480, 537, 9040, 3098, 56992, 84284, 56919, 80224, 55229, 3093, 476, 51619, 24, 6098, 80222, 479, 5027, 167153, 91461, 10477, 8195, 4830, 31, 547, 1613, 134111, 283458, 51493, 6301, 6300, 3845, 3312, 16, 9361, 9223, 21, 2068, 6687, 5563, 108, 3798, 10111, 3795, 83694, 27010, 4233, 23113, 114548, 11344, 9891, 57143, 8565, 55930, 5170…	1746	1435	15694	1.10243	1	0.839783	81.9748
GOTERM_MF_ALL	GO:0030554~adenyl nucleotide binding	181	8.76089	0.0996599	8224, 79705, 7294, 5230, 57576, 10295, 10294, 51086, 1974, 90990, 480, 537, 9040, 3098, 56992, 84284, 56919, 80224, 55229, 3093, 476, 51619, 24, 6098, 80222, 479, 5027, 167153, 91461, 10477, 8195, 4830, 31, 547, 1613, 134111, 283458, 51493, 5141, 6301, 6300, 3845, 3312, 16, 9361, 9223, 2068, 21, 6687, 5563, 108, 3798, 10111, 3795, 83694, 27010, 4233, 23113, 114548, 11344, 9891, 57143, 8565, 55930…	1746	1480	15694	1.09927	1	0.84315	83.4482
GOTERM_MF_ALL	GO:0016787~hydrolase activity	284	13.7464	0.113111	27068, 51377, 4898, 1974, 539, 56915, 11095, 11321, 537, 5225, 59084, 5223, 51560, 84284, 283310, 3094, 151313, 56919, 5646, 8733, 23646, 5645, 24, 5644, 57214, 79814, 8314, 4124, 5650, 2021, 547, 23536, 318, 826, 3845, 16, 78986, 132789, 55869, 222236, 21, 81565, 1844, 148252, 284486, 27283, 726, 27289, 84790, 624, 79621, 518, 84290, 516, 1845, 55930, 327, 58478, 328, 818, 92235, 53615, 23621, 5…	1746	2391	15694	1.06765	1	0.86349	87.2109
GOTERM_MF_ALL	GO:0003924~GTPase activity	32	1.54889	0.127483	80086, 9343, 7846, 1938, 5413, 2769, 3845, 9363, 2785, 2770, 7278, 148252, 51807, 27289, 7277, 84790, 11321, 6903, 9630, 10801, 7280, 51560, 54707, 27175, 1759, 5901, 11021, 379, 4528, 377, 1654, 55341	1746	226	15694	1.27271	1	0.873558	90.3334
GOTERM_MF_ALL	GO:1901265~nucleoside phosphate binding	270	13.0687	0.13163	8224, 79705, 5230, 159, 51086, 1974, 537, 11321, 3098, 51560, 84284, 3094, 56919, 80224, 55229, 24, 3093, 6098, 80222, 133522, 167153, 10477, 31, 547, 134111, 51493, 318, 3845, 16, 1995, 21, 1996, 148252, 27283, 27289, 84790, 4233, 23113, 128240, 11344, 9891, 55930, 818, 285598, 79837, 53615, 5631, 22913, 6389, 3939, 10494, 7322, 9188, 203069, 525, 617, 81570, 989, 80086, 23235, 112, 113, 7846, 1…	1746	2276	15694	1.0663	1	0.868564	91.091
GOTERM_MF_ALL	GO:0000166~nucleotide binding	269	13.0203	0.146708	8224, 79705, 5230, 159, 51086, 1974, 537, 11321, 3098, 51560, 84284, 3094, 56919, 80224, 55229, 24, 3093, 6098, 80222, 133522, 167153, 10477, 31, 547, 134111, 51493, 318, 3845, 16, 1995, 21, 1996, 148252, 27283, 27289, 84790, 4233, 23113, 128240, 11344, 9891, 55930, 818, 285598, 79837, 53615, 5631, 22913, 6389, 3939, 10494, 7322, 9188, 203069, 525, 617, 81570, 989, 80086, 23235, 112, 113, 7846, 1…	1746	2275	15694	1.06282	1	0.890894	93.4008
GOTERM_MF_ALL	GO:0036094~small molecule binding	285	13.7948	0.234492	8224, 79705, 5230, 159, 51086, 1974, 537, 11321, 3098, 51560, 84284, 3094, 56919, 80224, 55229, 24, 3093, 6098, 80222, 133522, 167153, 10477, 31, 547, 134111, 51493, 318, 3845, 16, 1995, 21, 1996, 148252, 27283, 27289, 114876, 84790, 389812, 4233, 23113, 128240, 11344, 9891, 55930, 226, 818, 285598, 79837, 53615, 5631, 22913, 6389, 3939, 10494, 7322, 114884, 9188, 203069, 617, 525, 81570, 2821, 9…	1746	2451	15694	1.04518	1	0.957684	98.9727
GOTERM_MF_ALL	GO:0016772~transferase activity, transferring phosphorus-containing groups	113	5.46951	0.647614	5436, 2646, 5437, 5434, 79705, 7294, 5230, 54107, 5635, 10295, 51086, 27133, 29993, 3098, 348180, 11140, 55229, 1798, 6098, 167153, 5833, 79693, 91461, 4830, 1613, 283458, 10423, 6300, 2068, 5563, 10111, 83694, 3795, 27010, 4233, 9891, 5428, 57143, 51701, 818, 79837, 5567, 5058, 5631, 6675, 5571, 9175, 10494, 5575, 5431, 11128, 5433, 2968, 23235, 4354, 2050, 2051, 2254, 8575, 7301, 983, 9201, 258…	1746	1037	15694	0.979465	1	0.999002	100
GOTERM_MF_ALL	GO:0016301~kinase activity	89	4.30784	0.9035	2646, 79705, 23235, 7294, 2050, 5230, 4354, 2051, 2254, 8575, 7301, 10295, 983, 9201, 51086, 27133, 25865, 5261, 29993, 1944, 3098, 5602, 6732, 5600, 90956, 5603, 11140, 23542, 55229, 5607, 9060, 6098, 4745, 6196, 91461, 4830, 4751, 2987, 1613, 8780, 283458, 3706, 8517, 6300, 2931, 5213, 10978, 9677, 2068, 9472, 3984, 1033, 8817, 4900, 1031, 28951, 5563, 3756, 8814, 10111, 83694, 3795, 27010, 553…	1746	893	15694	0.895835	1	0.999992	100
GOTERM_MF_ALL	GO:1901363~heterocyclic compound binding	594	28.7512	0.969769	8224, 219749, 79705, 6775, 5230, 54107, 27067, 159, 23518, 10992, 51377, 221937, 11097, 537, 10716, 284677, 6096, 84284, 84285, 2016, 23648, 55229, 57215, 339344, 6098, 23508, 6878, 6877, 406, 2021, 547, 6778, 58495, 51493, 23536, 318, 148252, 27283, 27289, 84881, 55930, 327, 328, 226, 818, 442319, 5245, 79837, 284697, 51388, 10743, 63906, 10073, 6389, 22913, 7322, 203069, 525, 617, 2968, 63967, …	1746	5648	15694	0.945325	1	1	100
GOTERM_MF_ALL	GO:0004672~protein kinase activity	57	2.75895	0.97295	79705, 7294, 23235, 2050, 2051, 2254, 7301, 10295, 983, 9201, 51086, 27133, 25865, 5261, 1944, 5602, 6732, 5600, 90956, 5603, 11140, 5607, 6098, 6196, 91461, 4751, 1613, 8780, 3706, 6300, 2931, 2068, 3984, 8817, 5563, 28951, 8814, 3756, 83694, 4233, 55359, 9891, 57143, 51701, 2042, 818, 5567, 5058, 2242, 1020, 5571, 9175, 10494, 27347, 4145, 84254, 2968	1746	630	15694	0.813249	1	1	100
GOTERM_MF_ALL	GO:0097159~organic cyclic compound binding	598	28.9448	0.983168	8224, 219749, 79705, 6775, 5230, 54107, 27067, 159, 23518, 10992, 51377, 221937, 11097, 537, 10716, 284677, 6096, 84284, 84285, 2016, 23648, 55229, 57215, 339344, 6098, 23508, 6878, 6877, 406, 2021, 2844, 547, 6778, 58495, 51493, 23536, 318, 148252, 27283, 27289, 84881, 55930, 327, 328, 226, 818, 442319, 5245, 79837, 284697, 51388, 10743, 63906, 10073, 6389, 22913, 7322, 203069, 525, 617, 2968, 6…	1746	5723	15694	0.939219	1	1	100
GOTERM_MF_ALL	GO:0016773~phosphotransferase activity, alcohol group as acceptor	67	3.24298	0.988499	79705, 23235, 7294, 2050, 2051, 2254, 7301, 10295, 983, 9201, 51086, 27133, 25865, 5261, 1944, 5602, 3098, 6732, 5600, 90956, 5603, 11140, 55229, 9060, 5607, 6098, 6196, 91461, 4751, 1613, 8780, 3706, 6300, 2931, 5213, 10978, 2068, 3984, 8817, 28951, 5563, 3756, 8814, 83694, 3795, 55359, 4233, 9891, 57143, 51701, 2042, 818, 79837, 5567, 5058, 2242, 1020, 54981, 80347, 5571, 9175, 10494, 3667, 273…	1746	757	15694	0.795552	1	1	100
Annotation Cluster 36	Enrichment Score: 1.074809978639719
Category	Term	Count	%	PValue	Genes	List Total	Pop Hits	Pop Total	Fold Enrichment	Bonferroni	Benjamini	FDR
GOTERM_CC_ALL	GO:0098805~whole membrane	175	8.47047	0.0076939	8224, 64112, 5230, 11151, 8120, 55040, 10542, 282991, 59345, 79803, 23710, 54910, 206358, 537, 56993, 3098, 84134, 27072, 376267, 5743, 476, 9871, 23643, 57214, 51160, 51566, 273, 409, 5830, 9743, 89849, 4830, 8724, 6778, 11331, 1613, 6010, 51024, 26872, 653145, 9804, 55315, 65082, 51699, 6804, 7414, 26060, 3845, 6809, 7416, 3312, 21, 2770, 90249, 23017, 114876, 108, 4948, 171177, 518, 51510, 150…	1840	1337	16795	1.19473	0.99973	0.0999982	11.5733
GOTERM_CC_ALL	GO:0031410~cytoplasmic vesicle	155	7.50242	0.0454573	8224, 113451, 11151, 8120, 55040, 1393, 3479, 23710, 11015, 3485, 54910, 29993, 203190, 6616, 10133, 10134, 27072, 1893, 51560, 415117, 5176, 476, 9871, 57214, 273, 6691, 409, 79893, 5650, 8724, 6010, 65082, 6804, 5413, 51399, 7416, 6809, 3312, 51393, 21, 81565, 10279, 10947, 221395, 4948, 4943, 1509, 149951, 6810, 226, 7114, 818, 9899, 10490, 8372, 1113, 27106, 3326, 11021, 23621, 321, 25818, 84…	1840	1237	16795	1.14373	1	0.335748	52.3296
GOTERM_CC_ALL	GO:0097708~intracellular vesicle	155	7.50242	0.0491099	8224, 113451, 11151, 8120, 55040, 1393, 3479, 23710, 11015, 3485, 54910, 29993, 203190, 6616, 10133, 10134, 27072, 1893, 51560, 415117, 5176, 476, 9871, 57214, 273, 6691, 409, 79893, 5650, 8724, 6010, 65082, 6804, 5413, 51399, 7416, 6809, 3312, 51393, 21, 81565, 10279, 10947, 221395, 4948, 4943, 1509, 149951, 6810, 226, 7114, 818, 9899, 10490, 8372, 1113, 27106, 3326, 11021, 23621, 321, 25818, 84…	1840	1239	16795	1.14189	1	0.350852	55.153
GOTERM_CC_ALL	GO:0016023~cytoplasmic, membrane-bounded vesicle	143	6.92159	0.0529782	8224, 113451, 11151, 8120, 55040, 1393, 3479, 23710, 11015, 54910, 29993, 203190, 6616, 10133, 10134, 27072, 1893, 51560, 415117, 5176, 476, 9871, 57214, 273, 6691, 409, 79893, 5650, 8724, 6010, 65082, 6804, 5413, 51399, 7416, 6809, 3312, 51393, 21, 81565, 10279, 10947, 4948, 1509, 149951, 6810, 226, 7114, 818, 10490, 9899, 1113, 3326, 11021, 23621, 321, 25818, 84317, 29099, 398, 55016, 79038, 88…	1840	1139	16795	1.14597	1	0.370818	57.9717
GOTERM_CC_ALL	GO:0030133~transport vesicle	47	2.27493	0.0799428	10244, 8224, 113451, 6804, 762, 5413, 51399, 200734, 7416, 6809, 3479, 25924, 54432, 8615, 23208, 51138, 11015, 81565, 4900, 57586, 29106, 54910, 6396, 6616, 203190, 8898, 1174, 6645, 2903, 6810, 2801, 6622, 415117, 10490, 9899, 7781, 9871, 1113, 6833, 1759, 8448, 10987, 321, 273, 9114, 54843, 5122	1840	341	16795	1.25807	1	0.466735	73.4683
GOTERM_CC_ALL	GO:0030659~cytoplasmic vesicle membrane	58	2.80736	0.283363	8224, 11151, 8120, 200734, 23710, 23208, 113146, 54910, 6396, 29993, 441061, 6645, 301, 6456, 2892, 7781, 9871, 6833, 57214, 28988, 338382, 8448, 273, 7306, 9114, 10053, 9784, 6804, 762, 8618, 7476, 6809, 3312, 9847, 3761, 10368, 8615, 21, 4900, 10947, 29106, 8905, 4948, 8907, 1175, 9474, 1174, 6622, 818, 10490, 9899, 1113, 23621, 80115, 205428, 55016, 9463, 527	1840	481	16795	1.10064	1	0.796019	99.5038
GOTERM_CC_ALL	GO:0012506~vesicle membrane	59	2.85576	0.324659	8224, 11151, 8120, 200734, 23710, 23208, 113146, 54910, 6396, 29993, 441061, 6645, 301, 6456, 2892, 7781, 9871, 6833, 57214, 28988, 338382, 8448, 273, 7306, 9114, 10053, 9784, 6804, 762, 8618, 7476, 26060, 6809, 3312, 9847, 3761, 10368, 8615, 21, 4900, 10947, 29106, 8905, 4948, 8907, 1175, 9474, 1174, 6622, 818, 10490, 9899, 1113, 23621, 80115, 205428, 55016, 9463, 527	1840	497	16795	1.08357	1	0.833462	99.8071
GOTERM_CC_ALL	GO:0044433~cytoplasmic vesicle part	69	3.33979	0.376664	8224, 11151, 8120, 200734, 197, 3479, 23710, 23208, 113146, 10447, 54910, 6396, 29993, 81, 441061, 6645, 1893, 301, 6456, 2892, 7781, 9871, 6833, 57214, 28988, 338382, 8448, 273, 7306, 9114, 10053, 5122, 9784, 6010, 6804, 762, 8618, 7476, 6809, 9847, 3312, 3761, 10368, 8615, 21, 4900, 10947, 29106, 8905, 4948, 8907, 1175, 9474, 1174, 6622, 226, 7114, 818, 10490, 9899, 1738, 1113, 23621, 80115, 20…	1840	596	16795	1.05673	1	0.861931	99.9462
Annotation Cluster 37	Enrichment Score: 1.045754855621958
Category	Term	Count	%	PValue	Genes	List Total	Pop Hits	Pop Total	Fold Enrichment	Bonferroni	Benjamini	FDR
GOTERM_MF_ALL	GO:0042623~ATPase activity, coupled	48	2.32333	0.0198707	94160, 26038, 10856, 3508, 10363, 54456, 3312, 9361, 2068, 21, 6687, 1662, 1974, 480, 539, 10300, 537, 10111, 518, 439, 516, 23020, 506, 301, 56919, 5706, 476, 5702, 24, 5982, 6833, 5700, 9296, 495, 498, 6832, 479, 8449, 1653, 9114, 29118, 1654, 529, 4647, 2547, 9188, 2968, 527	1746	313	15694	1.37844	1	0.477582	29.0982
GOTERM_MF_ALL	GO:0070035~purine NTP-dependent helicase activity	19	0.919652	0.0289156	23020, 56919, 10856, 26038, 3508, 54456, 10363, 6832, 8449, 2068, 1653, 1662, 1974, 1654, 29118, 2547, 10111, 9188, 2968	1746	101	15694	1.69091	1	0.572601	39.5115
GOTERM_MF_ALL	GO:0008026~ATP-dependent helicase activity	19	0.919652	0.0289156	23020, 56919, 10856, 26038, 3508, 54456, 10363, 6832, 8449, 2068, 1653, 1662, 1974, 1654, 29118, 2547, 10111, 9188, 2968	1746	101	15694	1.69091	1	0.572601	39.5115
GOTERM_MF_ALL	GO:0004004~ATP-dependent RNA helicase activity	12	0.580833	0.110918	23020, 1653, 1662, 1974, 1654, 56919, 29118, 3508, 54456, 9188, 6832, 8449	1746	66	15694	1.63428	1	0.860151	86.6581
GOTERM_MF_ALL	GO:0008186~RNA-dependent ATPase activity	12	0.580833	0.120118	23020, 1653, 1662, 1974, 1654, 56919, 29118, 3508, 54456, 9188, 6832, 8449	1746	67	15694	1.60989	1	0.871621	88.836
GOTERM_MF_ALL	GO:0003724~RNA helicase activity	12	0.580833	0.129732	23020, 1653, 1662, 1974, 1654, 56919, 29118, 3508, 54456, 9188, 6832, 8449	1746	68	15694	1.58621	1	0.870394	90.7516
GOTERM_MF_ALL	GO:0004386~helicase activity	21	1.01646	0.273167	23020, 301, 56919, 10856, 26038, 3508, 54456, 10363, 6832, 8449, 2068, 1653, 1662, 1974, 1654, 29118, 7458, 2547, 10111, 9188, 2968	1746	155	15694	1.2178	1	0.971537	99.5774
GOTERM_BP_ALL	GO:0010501~RNA secondary structure unwinding	6	0.290416	0.548783	1653, 1662, 1974, 1654, 29118, 9188	1734	44	15608	1.22743	1	0.997913	100
Annotation Cluster 38	Enrichment Score: 1.0027713291511613
Category	Term	Count	%	PValue	Genes	List Total	Pop Hits	Pop Total	Fold Enrichment	Bonferroni	Benjamini	FDR
GOTERM_BP_ALL	GO:0050803~regulation of synapse structure or activity	36	1.7425	0.0434457	4208, 134, 3706, 57463, 23237, 22930, 7476, 3845, 6809, 389941, 1496, 116841, 4900, 51804, 7162, 6616, 79953, 577, 22849, 2903, 6810, 1946, 6622, 375790, 5743, 22883, 64101, 26050, 25769, 1020, 114798, 10497, 51247, 9463, 23768, 23316	1734	235	15608	1.3789	1	0.64568	58.7563
GOTERM_BP_ALL	GO:0050808~synapse organization	35	1.69409	0.0477536	4208, 782, 57463, 783, 7476, 9093, 1496, 4898, 2743, 56127, 1821, 51804, 7162, 50944, 79953, 577, 5300, 1946, 6622, 375790, 22883, 64101, 26050, 1855, 28988, 1020, 200933, 80059, 114798, 10497, 23024, 23129, 23768, 23316, 5789	1734	229	15608	1.37572	1	0.671514	62.3062
GOTERM_BP_ALL	GO:0051965~positive regulation of synapse assembly	12	0.580833	0.0777274	57463, 1946, 375790, 114798, 22883, 7476, 7162, 26050, 23768, 79953, 23316, 577	1734	62	15608	1.74216	1	0.788506	80.0791
GOTERM_BP_ALL	GO:0051963~regulation of synapse assembly	14	0.677638	0.0948786	4208, 57463, 1946, 375790, 114798, 22883, 51804, 7476, 7162, 26050, 23768, 79953, 23316, 577	1734	79	15608	1.59514	1	0.837407	86.299
GOTERM_BP_ALL	GO:0007416~synapse assembly	20	0.968054	0.121947	57463, 1946, 375790, 22883, 7476, 26050, 1855, 28988, 56127, 1020, 200933, 114798, 51804, 7162, 23768, 23129, 5789, 79953, 23316, 577	1734	129	15608	1.39553	1	0.88465	92.5212
GOTERM_BP_ALL	GO:0050807~regulation of synapse organization	17	0.822846	0.194348	4208, 57463, 1946, 375790, 22883, 7476, 389941, 64101, 26050, 1496, 114798, 51804, 7162, 23768, 577, 23316, 79953	1734	114	15608	1.34228	1	0.94487	98.6553
GOTERM_BP_ALL	GO:0051962~positive regulation of nervous system development	54	2.61375	0.263728	4208, 6324, 10507, 27339, 7162, 10300, 29993, 50944, 79953, 259266, 577, 22849, 9638, 1946, 375790, 22883, 5176, 151835, 3398, 7976, 1855, 4747, 10371, 114798, 4830, 8724, 4124, 9682, 4609, 23316, 5789, 3706, 4681, 57463, 57154, 7476, 51393, 3984, 81565, 11344, 8482, 4137, 4674, 2042, 10419, 26050, 322, 2242, 3981, 57795, 2281, 10494, 23768, 23242	1734	437	15608	1.11227	1	0.969893	99.7767
Annotation Cluster 39	Enrichment Score: 0.9732695139545483
Category	Term	Count	%	PValue	Genes	List Total	Pop Hits	Pop Total	Fold Enrichment	Bonferroni	Benjamini	FDR
GOTERM_BP_ALL	GO:0032508~DNA duplex unwinding	15	0.726041	0.0254953	301, 10856, 3508, 3159, 7507, 6832, 2068, 1653, 1654, 8451, 1643, 9978, 2547, 10111, 2968	1734	72	15608	1.87524	1	0.508772	40.2475
GOTERM_MF_ALL	GO:0070035~purine NTP-dependent helicase activity	19	0.919652	0.0289156	23020, 56919, 10856, 26038, 3508, 54456, 10363, 6832, 8449, 2068, 1653, 1662, 1974, 1654, 29118, 2547, 10111, 9188, 2968	1746	101	15694	1.69091	1	0.572601	39.5115
GOTERM_MF_ALL	GO:0008026~ATP-dependent helicase activity	19	0.919652	0.0289156	23020, 56919, 10856, 26038, 3508, 54456, 10363, 6832, 8449, 2068, 1653, 1662, 1974, 1654, 29118, 2547, 10111, 9188, 2968	1746	101	15694	1.69091	1	0.572601	39.5115
GOTERM_BP_ALL	GO:0032392~DNA geometric change	15	0.726041	0.0426888	301, 10856, 3508, 3159, 7507, 6832, 2068, 1653, 1654, 8451, 1643, 9978, 2547, 10111, 2968	1734	77	15608	1.75347	1	0.642362	58.1007
GOTERM_MF_ALL	GO:0004003~ATP-dependent DNA helicase activity	8	0.387222	0.0870532	2068, 1654, 10856, 3508, 2547, 10363, 10111, 2968	1746	35	15694	2.05452	1	0.826281	78.9957
GOTERM_MF_ALL	GO:0003678~DNA helicase activity	9	0.435624	0.231915	2068, 1654, 10856, 3508, 2547, 10363, 10111, 2968, 6832	1746	53	15694	1.52636	1	0.956803	98.9118
GOTERM_MF_ALL	GO:0004386~helicase activity	21	1.01646	0.273167	23020, 301, 56919, 10856, 26038, 3508, 54456, 10363, 6832, 8449, 2068, 1653, 1662, 1974, 1654, 29118, 7458, 2547, 10111, 9188, 2968	1746	155	15694	1.2178	1	0.971537	99.5774
GOTERM_MF_ALL	GO:0008094~DNA-dependent ATPase activity	10	0.484027	0.457464	2068, 301, 1654, 10856, 3508, 2547, 10363, 10111, 5982, 2968	1746	75	15694	1.19847	1	0.994883	99.9972
GOTERM_BP_ALL	GO:0071103~DNA conformation change	27	1.30687	0.757942	113130, 10856, 26038, 3508, 983, 2068, 8260, 9978, 1643, 10111, 54623, 6732, 10036, 29781, 301, 4674, 7156, 3159, 7507, 6832, 1653, 1654, 8451, 2547, 8359, 55320, 2968	1734	262	15608	0.9276	1	0.999815	100
Annotation Cluster 40	Enrichment Score: 0.9680604556016204
Category	Term	Count	%	PValue	Genes	List Total	Pop Hits	Pop Total	Fold Enrichment	Bonferroni	Benjamini	FDR
GOTERM_BP_ALL	GO:0006259~DNA metabolic process	125	6.05034	0.0219307	5436, 5437, 8882, 5434, 116138, 8533, 54107, 3479, 51377, 27339, 10920, 56915, 65057, 116028, 84944, 29844, 409, 7884, 4830, 54921, 84897, 2021, 58493, 6778, 11143, 4609, 10524, 51022, 51507, 23583, 113130, 10273, 9361, 55869, 2068, 79977, 29086, 9025, 9978, 1643, 80169, 10111, 4782, 23594, 5428, 199720, 328, 5245, 10419, 1063, 53615, 9232, 322, 990, 5810, 5431, 79035, 5433, 2968, 63967, 221120, …	1734	940	15608	1.19696	1	0.477391	35.7351
GOTERM_BP_ALL	GO:0071897~DNA biosynthetic process	31	1.50048	0.0279581	10524, 1602, 55135, 54107, 5478, 100134934, 79977, 25898, 25865, 25849, 65057, 10111, 80169, 6118, 10445, 116028, 5428, 7014, 5245, 7156, 1063, 5982, 3981, 10575, 409, 10576, 54921, 50507, 4751, 79035, 4609	1734	189	15608	1.47638	1	0.527192	43.1876
GOTERM_BP_ALL	GO:0006260~DNA replication	37	1.7909	0.202737	63967, 1602, 10524, 51507, 8882, 3508, 54107, 6240, 3479, 9093, 9361, 983, 10361, 30968, 7270, 10111, 80169, 4782, 6118, 116028, 23594, 5428, 10038, 7014, 10036, 7156, 3159, 5982, 3981, 4999, 7884, 55294, 54921, 84897, 990, 5810, 11143	1734	281	15608	1.18521	1	0.948577	98.9086
GOTERM_BP_ALL	GO:0051052~regulation of DNA metabolic process	45	2.17812	0.230823	1602, 1149, 55135, 3479, 100134934, 9361, 55869, 983, 79977, 25865, 29086, 5515, 10361, 9025, 30968, 25849, 7270, 65057, 80169, 10111, 6118, 10445, 2067, 7014, 328, 7037, 10419, 5982, 53615, 322, 10575, 409, 10576, 24144, 55294, 50507, 54921, 57103, 990, 4751, 8451, 79035, 2021, 6778, 4609	1734	354	15608	1.14421	1	0.961158	99.4662
GOTERM_BP_ALL	GO:0006275~regulation of DNA replication	14	0.677638	0.503412	1602, 7014, 3479, 5982, 9361, 983, 55294, 5515, 54921, 10361, 990, 30968, 7270, 80169	1734	114	15608	1.1054	1	0.996804	99.9999
Annotation Cluster 41	Enrichment Score: 0.9674750609438942
Category	Term	Count	%	PValue	Genes	List Total	Pop Hits	Pop Total	Fold Enrichment	Bonferroni	Benjamini	FDR
GOTERM_BP_ALL	GO:0014048~regulation of glutamate secretion	6	0.290416	0.0142156	134, 1808, 5027, 6622, 22930, 885	1734	14	15608	3.85764	1	0.400889	24.8352
GOTERM_BP_ALL	GO:0014047~glutamate secretion	10	0.484027	0.0381071	134, 1808, 5027, 22930, 10497, 6804, 27165, 885, 6616, 2744	1734	42	15608	2.14313	1	0.607534	53.9157
GOTERM_BP_ALL	GO:0014049~positive regulation of glutamate secretion	4	0.193611	0.049863	1808, 5027, 22930, 885	1734	8	15608	4.50058	1	0.682456	63.9367
GOTERM_BP_ALL	GO:0006835~dicarboxylic acid transport	12	0.580833	0.20653	134, 1808, 5027, 22930, 55238, 10497, 6804, 27165, 885, 5172, 6616, 2744	1734	75	15608	1.44018	1	0.949975	99.0076
GOTERM_CC_ALL	GO:0043195~terminal bouton	10	0.484027	0.248866	134, 1808, 5428, 6622, 10874, 10497, 5413, 885, 6809, 1174	1840	63	16795	1.44884	1	0.768662	98.9508
GOTERM_BP_ALL	GO:1903793~positive regulation of anion transport	6	0.290416	0.256949	1808, 5027, 8398, 22930, 8792, 885	1734	31	15608	1.74216	1	0.968843	99.732
GOTERM_BP_ALL	GO:0044070~regulation of anion transport	11	0.53243	0.473511	134, 1808, 55107, 5027, 8398, 6622, 22930, 8792, 885, 7416, 6098	1734	85	15608	1.16486	1	0.995719	99.9997
Annotation Cluster 42	Enrichment Score: 0.9493989312667297
Category	Term	Count	%	PValue	Genes	List Total	Pop Hits	Pop Total	Fold Enrichment	Bonferroni	Benjamini	FDR
GOTERM_CC_ALL	GO:0005869~dynactin complex	6	0.290416	0.000659348	11258, 1639, 55860, 10120, 10121, 10540	1840	8	16795	6.84579	0.504297	0.0131538	1.04484
GOTERM_BP_ALL	GO:0002495~antigen processing and presentation of peptide antigen via MHC class II	22	1.06486	0.00128083	11258, 56992, 6456, 9871, 8655, 10540, 1514, 1639, 1780, 8905, 114876, 8907, 6396, 3798, 10120, 10121, 55016, 1175, 1509, 10053, 22920, 1174	1734	94	15608	2.10665	0.999958	0.0978282	2.52318
GOTERM_BP_ALL	GO:0002504~antigen processing and presentation of peptide or polysaccharide antigen via MHC class II	22	1.06486	0.00147567	11258, 56992, 6456, 9871, 8655, 10540, 1514, 1639, 1780, 8905, 114876, 8907, 6396, 3798, 10120, 10121, 55016, 1175, 1509, 10053, 22920, 1174	1734	95	15608	2.08448	0.999991	0.106728	2.90167
GOTERM_BP_ALL	GO:0019886~antigen processing and presentation of exogenous peptide antigen via MHC class II	21	1.01646	0.00176823	11258, 56992, 6456, 9871, 10540, 8655, 1514, 1639, 1780, 8905, 114876, 8907, 6396, 3798, 10120, 10121, 1175, 1509, 10053, 22920, 1174	1734	90	15608	2.10027	0.999999	0.116965	3.46735
GOTERM_CC_ALL	GO:0030119~AP-type membrane coat adaptor complex	12	0.580833	0.00662051	27072, 55823, 23339, 10947, 8120, 65082, 8905, 9179, 8907, 1175, 10053, 1174	1840	44	16795	2.48938	0.999148	0.0910895	10.0377
GOTERM_CC_ALL	GO:0030123~AP-3 adaptor complex	5	0.242014	0.0251356	27072, 55823, 23339, 8120, 65082	1840	11	16795	4.14896	1	0.235229	33.3284
GOTERM_CC_ALL	GO:0030117~membrane coat	17	0.822846	0.0375053	27072, 8120, 65082, 128866, 9871, 1759, 80115, 205428, 55823, 23339, 10947, 8905, 8907, 9179, 1175, 10053, 1174	1840	91	16795	1.70518	1	0.300075	45.5967
GOTERM_CC_ALL	GO:0048475~coated membrane	17	0.822846	0.0375053	27072, 8120, 65082, 128866, 9871, 1759, 80115, 205428, 55823, 23339, 10947, 8905, 8907, 9179, 1175, 10053, 1174	1840	91	16795	1.70518	1	0.300075	45.5967
GOTERM_CC_ALL	GO:0030897~HOPS complex	5	0.242014	0.0585099	27072, 55823, 23339, 65082, 29911	1840	14	16795	3.2599	1	0.396566	61.7152
GOTERM_BP_ALL	GO:0008333~endosome to lysosome transport	9	0.435624	0.0784091	27072, 55823, 23339, 9392, 65082, 29911, 84067, 51510, 22898	1734	41	15608	1.97586	1	0.79069	80.3707
GOTERM_CC_ALL	GO:0005875~microtubule associated complex	22	1.06486	0.0943294	10048, 11258, 56992, 3800, 4137, 55860, 57576, 8655, 10540, 81565, 1639, 1780, 90990, 3798, 547, 10300, 10120, 10121, 4130, 22920, 57159, 55559	1840	142	16795	1.41415	1	0.507136	79.3572
GOTERM_CC_ALL	GO:0030118~clathrin coat	9	0.435624	0.149178	80115, 27072, 10947, 65082, 9179, 8907, 1175, 10053, 1174	1840	48	16795	1.71145	1	0.634033	92.3667
GOTERM_CC_ALL	GO:0030136~clathrin-coated vesicle	22	1.06486	0.171584	27072, 6440, 8120, 65082, 6456, 55040, 3312, 1855, 57214, 11021, 28988, 7306, 23149, 4900, 55823, 8724, 8905, 8907, 1175, 10053, 1174, 10134	1840	154	16795	1.30396	1	0.673368	95.0095
GOTERM_CC_ALL	GO:0030131~clathrin adaptor complex	6	0.290416	0.205945	10947, 9179, 8907, 1175, 10053, 1174	1840	29	16795	1.88849	1	0.714022	97.4581
GOTERM_CC_ALL	GO:0030665~clathrin-coated vesicle membrane	12	0.580833	0.256916	7306, 4900, 8120, 8905, 6456, 8907, 3312, 1175, 10053, 57214, 28988, 1174	1840	80	16795	1.36916	1	0.774702	99.1163
GOTERM_CC_ALL	GO:0030135~coated vesicle	30	1.45208	0.290169	6440, 8120, 65082, 55040, 3312, 8615, 4900, 8905, 6396, 8907, 29993, 1175, 1174, 10134, 27072, 2801, 6456, 10490, 9871, 1855, 57214, 28988, 11021, 7306, 23149, 205428, 55823, 8724, 84317, 10053	1840	237	16795	1.15541	1	0.802244	99.5737
GOTERM_CC_ALL	GO:0045334~clathrin-coated endocytic vesicle	9	0.435624	0.385	7306, 6440, 8905, 6456, 8907, 1175, 10053, 11021, 1174	1840	63	16795	1.30396	1	0.865317	99.9566
GOTERM_BP_ALL	GO:0050690~regulation of defense response to virus by virus	5	0.242014	0.404665	8905, 8907, 1175, 10053, 1174	1734	29	15608	1.55192	1	0.991515	99.9968
GOTERM_CC_ALL	GO:0030662~coated vesicle membrane	17	0.822846	0.443797	8120, 6456, 10490, 9871, 3312, 57214, 28988, 8615, 7306, 205428, 4900, 8905, 8907, 6396, 1175, 10053, 1174	1840	138	16795	1.12443	1	0.891524	99.9912
GOTERM_CC_ALL	GO:0030669~clathrin-coated endocytic vesicle membrane	7	0.338819	0.451533	7306, 8905, 6456, 8907, 1175, 10053, 1174	1840	49	16795	1.30396	1	0.894626	99.993
GOTERM_CC_ALL	GO:0005905~clathrin-coated pit	9	0.435624	0.50511	409, 23149, 8905, 7037, 55040, 1175, 57214, 11021, 1174	1840	70	16795	1.17356	1	0.916112	99.9986
GOTERM_CC_ALL	GO:0030666~endocytic vesicle membrane	17	0.822846	0.594447	11151, 818, 6456, 7476, 2892, 10368, 338382, 7306, 9114, 8905, 8907, 9463, 1175, 10053, 9474, 527, 1174	1840	151	16795	1.02762	1	0.948376	99.9999
GOTERM_CC_ALL	GO:0032588~trans-Golgi network membrane	9	0.435624	0.687759	10244, 8905, 9179, 8907, 9827, 84342, 55016, 10053, 1174	1840	82	16795	1.00182	1	0.972396	100
GOTERM_CC_ALL	GO:0030139~endocytic vesicle	25	1.21007	0.801193	6440, 11151, 7476, 10368, 23208, 8905, 8907, 1175, 30845, 9474, 1174, 818, 6456, 2892, 11021, 338382, 409, 7306, 9135, 55823, 9114, 8724, 9463, 10053, 527	1840	253	16795	0.901948	1	0.990515	100
GOTERM_BP_ALL	GO:0002831~regulation of response to biotic stimulus	12	0.580833	0.873515	25818, 57103, 5650, 8905, 8907, 23643, 1175, 10053, 5225, 55012, 1174, 23208	1734	131	15608	0.824533	1	0.999981	100
GOTERM_CC_ALL	GO:0030670~phagocytic vesicle membrane	5	0.242014	0.891906	9114, 11151, 338382, 9474, 527	1840	58	16795	0.786872	1	0.997578	100
GOTERM_CC_ALL	GO:0030120~vesicle coat	4	0.193611	0.908709	205428, 9871, 1175, 1174	1840	48	16795	0.760643	1	0.998228	100
GOTERM_CC_ALL	GO:0045335~phagocytic vesicle	7	0.338819	0.925253	9114, 11151, 8724, 338382, 9474, 527, 23208	1840	87	16795	0.734414	1	0.998883	100
GOTERM_BP_ALL	GO:0050688~regulation of defense response to virus	5	0.242014	0.988417	8905, 8907, 1175, 10053, 1174	1734	85	15608	0.52948	1	1	100
Annotation Cluster 43	Enrichment Score: 0.9189312907383443
Category	Term	Count	%	PValue	Genes	List Total	Pop Hits	Pop Total	Fold Enrichment	Bonferroni	Benjamini	FDR
GOTERM_BP_ALL	GO:0051289~protein homotetramerization	13	0.629235	0.0380858	63826, 3251, 2801, 226, 5195, 79077, 2744, 23208, 5830, 31, 1725, 88, 128240	1734	62	15608	1.88734	1	0.608449	53.8953
GOTERM_BP_ALL	GO:0051262~protein tetramerization	21	1.01646	0.122661	63826, 3251, 2801, 3746, 226, 6240, 5195, 3748, 1759, 2744, 79077, 23208, 2193, 5830, 31, 1725, 2547, 8359, 88, 8898, 128240	1734	137	15608	1.37974	1	0.884633	92.6416
GOTERM_BP_ALL	GO:0051260~protein homooligomerization	36	1.7425	0.14745	286133, 51024, 3746, 3508, 383, 3748, 9361, 2744, 23208, 8799, 10361, 1725, 255022, 27012, 84708, 30845, 128240, 63826, 3251, 2801, 637, 340706, 226, 128866, 3737, 5195, 309, 3790, 79077, 5830, 51332, 92799, 3787, 31, 9033, 88	1734	263	15608	1.2321	1	0.912699	95.8449
GOTERM_BP_ALL	GO:0051259~protein oligomerization	56	2.71055	0.306309	989, 383, 9862, 2744, 23208, 2743, 2193, 30968, 1725, 255022, 885, 3251, 2801, 637, 1798, 309, 1759, 3790, 5830, 5027, 51332, 92799, 31, 3787, 8359, 51024, 286133, 3746, 3508, 6240, 3748, 9361, 5213, 7139, 8799, 10361, 27012, 84708, 30845, 8898, 10801, 128240, 114548, 63826, 340706, 226, 818, 128866, 3737, 5195, 79077, 26747, 129293, 9033, 2547, 88	1734	462	15608	1.09105	1	0.9801	99.9319
Annotation Cluster 44	Enrichment Score: 0.917395911627569
Category	Term	Count	%	PValue	Genes	List Total	Pop Hits	Pop Total	Fold Enrichment	Bonferroni	Benjamini	FDR
GOTERM_BP_ALL	GO:0008637~apoptotic mitochondrial changes	21	1.01646	0.0354798	51024, 8398, 1869, 637, 64112, 282991, 3479, 51499, 2931, 665, 10899, 292, 291, 8655, 409, 79680, 4836, 79017, 885, 64422, 55486	1734	118	15608	1.6019	1	0.592239	51.3398
GOTERM_BP_ALL	GO:0010821~regulation of mitochondrion organization	34	1.64569	0.0642019	51024, 1869, 64112, 27165, 7416, 3479, 10193, 2931, 51499, 9361, 665, 27429, 28958, 8655, 23409, 30968, 55005, 10055, 8398, 637, 9277, 10533, 115416, 5695, 292, 409, 4836, 55823, 8314, 55294, 57103, 11128, 10456, 55486	1734	227	15608	1.34819	1	0.739789	73.3692
GOTERM_BP_ALL	GO:0010823~negative regulation of mitochondrion organization	9	0.435624	0.0878919	409, 23409, 57103, 115416, 3479, 10193, 51499, 292, 55486	1734	42	15608	1.92882	1	0.820967	84.0287
GOTERM_BP_ALL	GO:0001836~release of cytochrome c from mitochondria	10	0.484027	0.176556	51024, 409, 8398, 637, 64112, 79017, 885, 3479, 51499, 55486	1734	57	15608	1.57915	1	0.93578	97.9214
GOTERM_BP_ALL	GO:0090201~negative regulation of release of cytochrome c from mitochondria	4	0.193611	0.259085	409, 3479, 51499, 55486	1734	16	15608	2.25029	1	0.969402	99.7469
GOTERM_BP_ALL	GO:0090199~regulation of release of cytochrome c from mitochondria	7	0.338819	0.34184	409, 8398, 637, 64112, 3479, 51499, 55486	1734	43	15608	1.4653	1	0.985642	99.9761
Annotation Cluster 45	Enrichment Score: 0.9157531771867798
Category	Term	Count	%	PValue	Genes	List Total	Pop Hits	Pop Total	Fold Enrichment	Bonferroni	Benjamini	FDR
GOTERM_BP_ALL	GO:1901605~alpha-amino acid metabolic process	31	1.50048	0.0279581	9945, 6301, 27165, 383, 3081, 159, 2744, 23409, 8890, 2673, 1725, 2954, 8892, 6611, 23057, 85300, 883, 63826, 58478, 635, 4843, 1738, 2806, 5198, 6999, 79814, 2805, 440, 50507, 51166, 112398	1734	189	15608	1.47638	1	0.527192	43.1876
GOTERM_BP_ALL	GO:0009066~aspartate family amino acid metabolic process	12	0.580833	0.0640816	440, 58478, 51166, 635, 8890, 2806, 1738, 8892, 6611, 159, 23057, 2805	1734	60	15608	1.80023	1	0.740014	73.3009
GOTERM_BP_ALL	GO:0009067~aspartate family amino acid biosynthetic process	7	0.338819	0.0715444	440, 58478, 635, 8890, 2806, 8892, 2805	1734	27	15608	2.33363	1	0.767126	77.2401
GOTERM_BP_ALL	GO:0071267~L-methionine salvage	4	0.193611	0.0903815	58478, 635, 8890, 8892	1734	10	15608	3.60046	1	0.827028	84.8759
GOTERM_BP_ALL	GO:0043102~amino acid salvage	4	0.193611	0.0903815	58478, 635, 8890, 8892	1734	10	15608	3.60046	1	0.827028	84.8759
GOTERM_BP_ALL	GO:0071265~L-methionine biosynthetic process	4	0.193611	0.114401	58478, 635, 8890, 8892	1734	11	15608	3.27315	1	0.875519	91.1298
GOTERM_BP_ALL	GO:0006555~methionine metabolic process	5	0.242014	0.174985	58478, 635, 8890, 8892, 6611	1734	20	15608	2.25029	1	0.934991	97.8409
GOTERM_BP_ALL	GO:0008652~cellular amino acid biosynthetic process	11	0.53243	0.205495	440, 58478, 635, 8890, 27165, 2806, 8892, 5053, 2744, 2805, 883	1734	67	15608	1.4778	1	0.949373	98.9815
GOTERM_BP_ALL	GO:1901607~alpha-amino acid biosynthetic process	11	0.53243	0.218716	63826, 440, 58478, 635, 8890, 1725, 27165, 2806, 8892, 2744, 2805	1734	68	15608	1.45607	1	0.956226	99.2711
GOTERM_BP_ALL	GO:0009086~methionine biosynthetic process	4	0.193611	0.227953	58478, 635, 8890, 8892	1734	15	15608	2.40031	1	0.960344	99.425
GOTERM_BP_ALL	GO:0043094~cellular metabolic compound salvage	6	0.290416	0.393354	3251, 58478, 635, 8890, 8892, 151531	1734	37	15608	1.45965	1	0.99055	99.9953
Annotation Cluster 46	Enrichment Score: 0.9146633316081692
Category	Term	Count	%	PValue	Genes	List Total	Pop Hits	Pop Total	Fold Enrichment	Bonferroni	Benjamini	FDR
GOTERM_MF_ALL	GO:0008135~translation factor activity, RNA binding	26	1.25847	0.000267962	6829, 1938, 253314, 5188, 1974, 27335, 8890, 8892, 56478, 8893, 6921, 2107, 22849, 84285, 8562, 8666, 10987, 28985, 10289, 10102, 4528, 84337, 7458, 158931, 56648, 79921	1746	108	15694	2.16391	0.405589	0.0830454	0.458111
GOTERM_BP_ALL	GO:0043043~peptide biosynthetic process	98	4.74347	0.00113534	5436, 9343, 55744, 27068, 51081, 1974, 27335, 1725, 147407, 60386, 84285, 80222, 64928, 79693, 56648, 79017, 1613, 51023, 6301, 6189, 3029, 16, 55005, 29088, 4809, 8565, 327, 8562, 51116, 8666, 292, 291, 51187, 10289, 54948, 5433, 1938, 8575, 2193, 28973, 55272, 56478, 2107, 22849, 2617, 342977, 55095, 833, 28985, 1653, 10102, 64976, 64979, 65005, 64978, 51263, 1654, 10573, 4088, 29074, 5122, 619…	1734	646	15608	1.3655	0.999869	0.089837	2.23966
GOTERM_BP_ALL	GO:0006412~translation	94	4.54985	0.00155079	5436, 9343, 1938, 55744, 27068, 8575, 51081, 2193, 28973, 1974, 27335, 1725, 55272, 56478, 147407, 2107, 60386, 22849, 84285, 2617, 342977, 55095, 833, 28985, 80222, 1653, 64928, 64976, 10102, 79693, 64979, 65005, 64978, 51263, 1654, 10573, 56648, 4088, 29074, 1613, 6193, 10667, 9016, 51023, 6301, 56945, 3508, 5187, 6189, 51067, 253314, 16, 28958, 115286, 5188, 64965, 8890, 51253, 8892, 55005, 29…	1734	621	15608	1.36249	0.999995	0.108864	3.04723
GOTERM_BP_ALL	GO:0043604~amide biosynthetic process	104	5.03388	0.00302112	5436, 9343, 55744, 27068, 51081, 1974, 27335, 1725, 147407, 60386, 8398, 84285, 80222, 5027, 64928, 79693, 56648, 79017, 1613, 51023, 6301, 6189, 3029, 16, 55005, 29088, 4809, 8565, 327, 8562, 51116, 8666, 292, 291, 51187, 10289, 54948, 6482, 5433, 6487, 1938, 383, 253782, 8575, 2193, 28973, 55272, 56478, 2107, 22849, 2617, 342977, 55095, 833, 28985, 1653, 64976, 10102, 64979, 65005, 64978, 51263…	1734	714	15608	1.31109	1	0.166248	5.85473
GOTERM_MF_ALL	GO:0003743~translation initiation factor activity	15	0.726041	0.00447998	84285, 8562, 253314, 8666, 28985, 10987, 10289, 4528, 1974, 27335, 8890, 7458, 8892, 56478, 8893	1746	59	15694	2.28522	0.999836	0.339665	7.40437
GOTERM_BP_ALL	GO:0043603~cellular amide metabolic process	127	6.14714	0.0239634	5436, 9343, 55744, 27068, 51081, 2953, 1974, 27335, 1725, 2954, 147407, 60386, 8398, 5223, 84285, 9446, 5743, 4116, 80222, 5027, 64928, 79693, 56648, 79017, 1613, 51022, 51023, 51204, 6301, 6189, 3029, 16, 55005, 29088, 128240, 4809, 8565, 327, 8562, 51116, 8666, 23621, 292, 291, 10289, 51187, 54948, 6482, 5433, 6487, 1938, 383, 8575, 253782, 4758, 23173, 2193, 28973, 55272, 56478, 2107, 22849, 7…	1734	960	15608	1.19078	1	0.498074	38.3464
GOTERM_BP_ALL	GO:0006518~peptide metabolic process	106	5.13069	0.0266841	5436, 9343, 55744, 27068, 51081, 2953, 1974, 27335, 2954, 1725, 147407, 60386, 84285, 9446, 80222, 64928, 79693, 56648, 79017, 1613, 51022, 51023, 6301, 6189, 3029, 16, 55005, 29088, 4809, 8565, 327, 8562, 51116, 8666, 23621, 292, 291, 51187, 10289, 54948, 5433, 1938, 8575, 2193, 28973, 55272, 56478, 2107, 22849, 78997, 2617, 342977, 55095, 833, 28985, 1653, 64976, 10102, 64979, 65005, 64978, 512…	1734	790	15608	1.20775	1	0.515282	41.6843
GOTERM_BP_ALL	GO:0010608~posttranscriptional regulation of gene expression	65	3.14618	0.0373204	5436, 1869, 1938, 8575, 5686, 23173, 1974, 27335, 55272, 56915, 56478, 2107, 22849, 5708, 5709, 5706, 11140, 342977, 5691, 6311, 5693, 5702, 4116, 5695, 55095, 5700, 5694, 5687, 1653, 79693, 1654, 56648, 4088, 1613, 6193, 51204, 5187, 5710, 3312, 16, 253314, 5713, 28958, 10978, 8890, 8892, 55005, 51441, 8893, 328, 115416, 167227, 3376, 8666, 5901, 5393, 10289, 4528, 29118, 7432, 7458, 51247, 5433…	1734	463	15608	1.26366	1	0.603112	53.1583
GOTERM_BP_ALL	GO:0006446~regulation of translational initiation	15	0.726041	0.0562543	5436, 8666, 10289, 1653, 4528, 1974, 1654, 27335, 8890, 7458, 8892, 51247, 5433, 51441, 8893	1734	80	15608	1.68772	1	0.709214	68.4777
GOTERM_MF_ALL	GO:0031369~translation initiation factor binding	7	0.338819	0.123051	5436, 8882, 1654, 8890, 5433, 8893, 23208	1746	31	15694	2.02967	1	0.876198	89.4568
GOTERM_BP_ALL	GO:0045948~positive regulation of translational initiation	5	0.242014	0.222726	5436, 1654, 5433, 51441, 8893	1734	22	15608	2.04572	1	0.958144	99.3422
GOTERM_BP_ALL	GO:0006417~regulation of translation	43	2.08132	0.237111	5436, 51204, 1938, 5187, 8575, 16, 253314, 28958, 23173, 1974, 27335, 8890, 55272, 8892, 55005, 56478, 51441, 8893, 2107, 22849, 342977, 6311, 4116, 115416, 55095, 3376, 8666, 5901, 10289, 1653, 4528, 79693, 29118, 1654, 56648, 7458, 51247, 4088, 5433, 80755, 1613, 6193, 9337	1734	338	15608	1.14512	1	0.963231	99.5468
GOTERM_BP_ALL	GO:0034248~regulation of cellular amide metabolic process	46	2.22652	0.257025	5436, 51204, 1938, 5187, 8575, 253314, 16, 28958, 23173, 1974, 27335, 8890, 55272, 8892, 55005, 56478, 51441, 8893, 2107, 22849, 8398, 5223, 342977, 6311, 4116, 115416, 55095, 3376, 8666, 5901, 10289, 1653, 4528, 79693, 57103, 29118, 1654, 56648, 7458, 51247, 4088, 5433, 80755, 1613, 6193, 9337	1734	367	15608	1.12821	1	0.96872	99.7325
GOTERM_BP_ALL	GO:0006413~translational initiation	21	1.01646	0.544639	5436, 84285, 8562, 6189, 253314, 8666, 10987, 28985, 10289, 4528, 1974, 1654, 27335, 8890, 7458, 51247, 8892, 5433, 8893, 51441, 6193	1734	181	15608	1.04433	1	0.9978	100
GOTERM_BP_ALL	GO:0045727~positive regulation of translation	11	0.53243	0.659497	5436, 22849, 1654, 1938, 56648, 55272, 55005, 5433, 51441, 8893, 28958	1734	98	15608	1.01033	1	0.999336	100
GOTERM_BP_ALL	GO:0034250~positive regulation of cellular amide metabolic process	12	0.580833	0.733222	5436, 22849, 8398, 1654, 1938, 56648, 55272, 55005, 5433, 51441, 8893, 28958	1734	114	15608	0.94749	1	0.999733	100
GOTERM_BP_ALL	GO:0031047~gene silencing by RNA	16	0.774443	0.760145	5436, 5437, 5434, 84944, 8575, 56165, 5901, 79902, 10978, 11097, 5431, 4088, 5433, 81929, 8359, 9337	1734	156	15608	0.923195	1	0.999822	100
GOTERM_BP_ALL	GO:0017148~negative regulation of translation	14	0.677638	0.837046	22849, 342977, 115416, 8575, 55095, 5901, 1654, 8890, 51247, 4088, 56478, 8893, 1613, 9337	1734	146	15608	0.863124	1	0.999957	100
GOTERM_BP_ALL	GO:0034249~negative regulation of cellular amide metabolic process	14	0.677638	0.885428	22849, 342977, 115416, 8575, 55095, 5901, 1654, 8890, 51247, 4088, 56478, 8893, 1613, 9337	1734	154	15608	0.818287	1	0.999986	100
GOTERM_BP_ALL	GO:0035194~posttranscriptional gene silencing by RNA	5	0.242014	0.918638	4088, 8575, 5901, 10978, 9337	1734	61	15608	0.737799	1	0.999995	100
GOTERM_BP_ALL	GO:0016441~posttranscriptional gene silencing	5	0.242014	0.918638	4088, 8575, 5901, 10978, 9337	1734	61	15608	0.737799	1	0.999995	100
GOTERM_BP_ALL	GO:0035195~gene silencing by miRNA	4	0.193611	0.959961	4088, 8575, 5901, 9337	1734	57	15608	0.63166	1	0.999999	100
GOTERM_BP_ALL	GO:0016458~gene silencing	20	0.968054	0.964785	5436, 5437, 5434, 84944, 8575, 3159, 56165, 53615, 3015, 5901, 79902, 10978, 23409, 11097, 4088, 5431, 5433, 81929, 8359, 9337	1734	243	15608	0.740836	1	1	100
GOTERM_BP_ALL	GO:0040029~regulation of gene expression, epigenetic	16	0.774443	0.99813	5437, 5434, 8575, 3159, 3015, 5901, 53615, 23558, 10978, 23409, 84337, 4088, 11146, 9188, 8359, 9337	1734	250	15608	0.576074	1	1	100
GOTERM_BP_ALL	GO:0006342~chromatin silencing	5	0.242014	0.998774	23409, 3159, 8359, 3015, 53615	1734	110	15608	0.409143	1	1	100
GOTERM_BP_ALL	GO:0045814~negative regulation of gene expression, epigenetic	5	0.242014	0.99973	23409, 3159, 8359, 3015, 53615	1734	126	15608	0.357189	1	1	100
Annotation Cluster 47	Enrichment Score: 0.9039067071649973
Category	Term	Count	%	PValue	Genes	List Total	Pop Hits	Pop Total	Fold Enrichment	Bonferroni	Benjamini	FDR
GOTERM_BP_ALL	GO:0006520~cellular amino acid metabolic process	43	2.08132	0.00219967	113451, 9945, 6301, 27165, 383, 3081, 51067, 159, 27068, 16, 10295, 2744, 5188, 2193, 23409, 2673, 8890, 2954, 8892, 6611, 23057, 55152, 883, 63826, 8565, 57470, 58478, 2617, 635, 4843, 1738, 2806, 5198, 3376, 833, 5053, 80222, 79814, 2805, 440, 51166, 80755, 10667	1734	242	15608	1.59938	1	0.135558	4.29589
GOTERM_BP_ALL	GO:1901605~alpha-amino acid metabolic process	31	1.50048	0.0279581	9945, 6301, 27165, 383, 3081, 159, 2744, 23409, 8890, 2673, 1725, 2954, 8892, 6611, 23057, 85300, 883, 63826, 58478, 635, 4843, 1738, 2806, 5198, 6999, 79814, 2805, 440, 50507, 51166, 112398	1734	189	15608	1.47638	1	0.527192	43.1876
GOTERM_BP_ALL	GO:0009064~glutamine family amino acid metabolic process	14	0.677638	0.0347167	9945, 4843, 27165, 383, 2806, 5198, 2744, 79814, 2805, 23409, 440, 51166, 2673, 85300	1734	68	15608	1.85318	1	0.586461	50.5663
GOTERM_BP_ALL	GO:0043648~dicarboxylic acid metabolic process	16	0.774443	0.0350789	57001, 197322, 27165, 2806, 4191, 1738, 4190, 159, 2744, 2805, 6389, 8802, 51166, 6390, 23057, 85300	1734	82	15608	1.75632	1	0.589163	50.9349
GOTERM_BP_ALL	GO:0009074~aromatic amino acid family catabolic process	5	0.242014	0.0610662	51166, 2954, 3081, 6999, 883	1734	14	15608	3.2147	1	0.726125	71.5323
GOTERM_BP_ALL	GO:0009066~aspartate family amino acid metabolic process	12	0.580833	0.0640816	440, 58478, 51166, 635, 8890, 2806, 1738, 8892, 6611, 159, 23057, 2805	1734	60	15608	1.80023	1	0.740014	73.3009
GOTERM_MF_ALL	GO:0008483~transaminase activity	6	0.290416	0.0757581	9945, 51166, 2673, 2806, 2805, 883	1746	21	15694	2.56816	1	0.813697	74.07
GOTERM_BP_ALL	GO:0009072~aromatic amino acid family metabolic process	6	0.290416	0.103867	51166, 2954, 3081, 5053, 6999, 883	1734	23	15608	2.34813	1	0.856922	88.7715
GOTERM_MF_ALL	GO:0016769~transferase activity, transferring nitrogenous groups	6	0.290416	0.104349	9945, 51166, 2673, 2806, 2805, 883	1746	23	15694	2.34484	1	0.854428	84.8647
GOTERM_BP_ALL	GO:0006558~L-phenylalanine metabolic process	4	0.193611	0.114401	2954, 3081, 5053, 883	1734	11	15608	3.27315	1	0.875519	91.1298
GOTERM_BP_ALL	GO:0006559~L-phenylalanine catabolic process	4	0.193611	0.114401	2954, 3081, 5053, 883	1734	11	15608	3.27315	1	0.875519	91.1298
GOTERM_BP_ALL	GO:0009063~cellular amino acid catabolic process	13	0.629235	0.15223	51166, 4843, 2954, 27165, 2806, 1738, 383, 3081, 10295, 5053, 2744, 2805, 883	1734	78	15608	1.50019	1	0.916337	96.2855
GOTERM_BP_ALL	GO:0009065~glutamine family amino acid catabolic process	6	0.290416	0.154887	4843, 27165, 2806, 383, 2744, 2805	1734	26	15608	2.07719	1	0.918648	96.5109
GOTERM_BP_ALL	GO:1901606~alpha-amino acid catabolic process	12	0.580833	0.182519	51166, 4843, 2954, 27165, 2806, 1738, 383, 3081, 2744, 6999, 2805, 883	1734	73	15608	1.47964	1	0.939064	98.2018
GOTERM_BP_ALL	GO:0006536~glutamate metabolic process	6	0.290416	0.193598	51166, 27165, 2806, 85300, 2744, 2805	1734	28	15608	1.92882	1	0.944999	98.6301
GOTERM_BP_ALL	GO:0043650~dicarboxylic acid biosynthetic process	4	0.193611	0.197605	27165, 2806, 2744, 2805	1734	14	15608	2.57176	1	0.946202	98.7597
GOTERM_BP_ALL	GO:0008652~cellular amino acid biosynthetic process	11	0.53243	0.205495	440, 58478, 635, 8890, 27165, 2806, 8892, 5053, 2744, 2805, 883	1734	67	15608	1.4778	1	0.949373	98.9815
GOTERM_BP_ALL	GO:1901607~alpha-amino acid biosynthetic process	11	0.53243	0.218716	63826, 440, 58478, 635, 8890, 1725, 27165, 2806, 8892, 2744, 2805	1734	68	15608	1.45607	1	0.956226	99.2711
GOTERM_BP_ALL	GO:0006103~2-oxoglutarate metabolic process	4	0.193611	0.322588	51166, 2806, 1738, 2805	1734	18	15608	2.00026	1	0.982951	99.9576
GOTERM_BP_ALL	GO:1901565~organonitrogen compound catabolic process	42	2.03291	0.362523	3704, 23583, 5141, 27165, 383, 57704, 3081, 645, 10295, 4758, 2744, 8622, 152926, 1725, 2954, 151531, 883, 3251, 112483, 53343, 375790, 3094, 635, 4843, 1738, 2806, 11163, 8372, 2717, 196743, 57214, 5053, 6999, 1118, 2805, 4913, 3163, 51166, 9583, 84890, 593, 3423	1734	348	15608	1.08635	1	0.987957	99.9874
GOTERM_BP_ALL	GO:0009068~aspartate family amino acid catabolic process	4	0.193611	0.417423	51166, 2806, 1738, 2805	1734	21	15608	1.71451	1	0.992341	99.9979
GOTERM_BP_ALL	GO:0016054~organic acid catabolic process	25	1.21007	0.511738	383, 27165, 3081, 10327, 39, 10295, 132789, 2744, 152926, 2954, 883, 4843, 197322, 2806, 1738, 5053, 6999, 2805, 5830, 1592, 51166, 3667, 84890, 56603, 593	1734	214	15608	1.05154	1	0.996955	99.9999
GOTERM_MF_ALL	GO:0030170~pyridoxal phosphate binding	7	0.338819	0.564823	211, 63826, 51380, 51166, 2806, 2805, 883	1746	54	15694	1.16518	1	0.997795	99.9999
GOTERM_BP_ALL	GO:0046395~carboxylic acid catabolic process	21	1.01646	0.615575	4843, 197322, 27165, 2806, 1738, 383, 3081, 10327, 132789, 39, 10295, 5053, 2744, 2805, 5830, 1592, 51166, 2954, 3667, 56603, 883	1734	188	15608	1.00545	1	0.998871	100
Annotation Cluster 48	Enrichment Score: 0.8938336821842674
Category	Term	Count	%	PValue	Genes	List Total	Pop Hits	Pop Total	Fold Enrichment	Bonferroni	Benjamini	FDR
GOTERM_BP_ALL	GO:0071826~ribonucleoprotein complex subunit organization	36	1.7425	0.0122386	10421, 79760, 10856, 51081, 9092, 10978, 8487, 27339, 51631, 25804, 5822, 27335, 84154, 10569, 23020, 53918, 6628, 79833, 8562, 6311, 10419, 51388, 8666, 28985, 51187, 83640, 1653, 10073, 24144, 4528, 1654, 7458, 26747, 5433, 6193, 55011	1734	214	15608	1.51421	1	0.364266	21.7717
GOTERM_BP_ALL	GO:0000387~spliceosomal snRNP assembly	10	0.484027	0.0175484	10421, 79760, 6628, 8487, 27339, 10073, 25804, 79833, 10419, 9092	1734	37	15608	2.43274	1	0.440492	29.7433
GOTERM_BP_ALL	GO:0022618~ribonucleoprotein complex assembly	33	1.59729	0.0260417	10421, 79760, 10856, 51081, 9092, 10978, 8487, 27339, 25804, 51631, 5822, 27335, 84154, 10569, 23020, 6628, 79833, 8562, 6311, 51388, 10419, 8666, 28985, 51187, 83640, 1653, 10073, 1654, 7458, 26747, 5433, 6193, 55011	1734	203	15608	1.46324	1	0.509024	40.912
GOTERM_CC_ALL	GO:0030532~small nuclear ribonucleoprotein complex	12	0.580833	0.0652803	23020, 6627, 10421, 6628, 25804, 51631, 83443, 84967, 10569, 10992, 9092, 4809	1840	61	16795	1.79562	1	0.414939	65.8719
GOTERM_BP_ALL	GO:0008380~RNA splicing	52	2.51694	0.0989086	5436, 5437, 5434, 8882, 83443, 9343, 10992, 27238, 80145, 27339, 51631, 51637, 25862, 84967, 10656, 23020, 6732, 4116, 8449, 1653, 9589, 3188, 24144, 54033, 51493, 79760, 10421, 3312, 9092, 10978, 8487, 202559, 25804, 5515, 10569, 8896, 79622, 84321, 4809, 6627, 6628, 8563, 22826, 79833, 10419, 10073, 22913, 10286, 6100, 5431, 5433, 10450	1734	384	15608	1.21891	1	0.843528	87.4654
GOTERM_BP_ALL	GO:0000398~mRNA splicing, via spliceosome	40	1.93611	0.123243	5436, 10421, 5437, 79760, 5434, 9343, 83443, 3312, 10992, 9092, 10978, 27238, 8487, 27339, 51631, 25804, 25862, 10569, 8896, 79622, 4809, 23020, 6627, 6628, 22826, 79833, 4116, 10419, 8449, 9589, 1653, 3188, 10073, 22913, 24144, 10286, 5431, 5433, 10450, 54033	1734	291	15608	1.23727	1	0.88537	92.7384
GOTERM_BP_ALL	GO:0000377~RNA splicing, via transesterification reactions with bulged adenosine as nucleophile	40	1.93611	0.123243	5436, 10421, 5437, 79760, 5434, 9343, 83443, 3312, 10992, 9092, 10978, 27238, 8487, 27339, 51631, 25804, 25862, 10569, 8896, 79622, 4809, 23020, 6627, 6628, 22826, 79833, 4116, 10419, 8449, 9589, 1653, 3188, 10073, 22913, 24144, 10286, 5431, 5433, 10450, 54033	1734	291	15608	1.23727	1	0.88537	92.7384
GOTERM_CC_ALL	GO:0097525~spliceosomal snRNP complex	10	0.484027	0.13114	23020, 6627, 10421, 6628, 25804, 51631, 83443, 10992, 9092, 4809	1840	54	16795	1.69032	1	0.600526	89.339
GOTERM_BP_ALL	GO:0000375~RNA splicing, via transesterification reactions	40	1.93611	0.141768	5436, 10421, 5437, 79760, 5434, 9343, 83443, 3312, 10992, 9092, 10978, 27238, 8487, 27339, 51631, 25804, 25862, 10569, 8896, 79622, 4809, 23020, 6627, 6628, 22826, 79833, 4116, 10419, 8449, 9589, 1653, 3188, 10073, 22913, 24144, 10286, 5431, 5433, 10450, 54033	1734	295	15608	1.2205	1	0.906431	95.2565
GOTERM_BP_ALL	GO:0006397~mRNA processing	57	2.75895	0.200581	5436, 5437, 5434, 8882, 9343, 83443, 6829, 10992, 27238, 80145, 27339, 51631, 25862, 84967, 10656, 23020, 22849, 54623, 6732, 4116, 8449, 9589, 1653, 7884, 3188, 167153, 24144, 54033, 10421, 79760, 3312, 9092, 10978, 2068, 1996, 8487, 202559, 25804, 10569, 8896, 79622, 84321, 4809, 6627, 6628, 8563, 22826, 79833, 10419, 83640, 10073, 22913, 10286, 5431, 5433, 10450, 2968	1734	451	15608	1.13762	1	0.947503	98.8482
GOTERM_CC_ALL	GO:0071013~catalytic step 2 spliceosome	13	0.629235	0.265844	23020, 6627, 27339, 6628, 22913, 24144, 9343, 10286, 4116, 10569, 10992, 10450, 9092	1840	89	16795	1.33326	1	0.778716	99.271
GOTERM_CC_ALL	GO:0097526~spliceosomal tri-snRNP complex	5	0.242014	0.342137	10421, 6628, 25804, 9092, 4809	1840	27	16795	1.69032	1	0.842573	99.873
GOTERM_CC_ALL	GO:0005681~spliceosomal complex	22	1.06486	0.361979	23020, 6627, 6628, 9343, 83443, 4116, 3312, 10992, 9092, 8449, 8487, 27339, 25804, 51631, 24144, 22913, 10286, 10569, 79622, 8896, 10450, 4809	1840	175	16795	1.14748	1	0.854562	99.922
GOTERM_BP_ALL	GO:0000245~spliceosomal complex assembly	8	0.387222	0.373815	23020, 1653, 8487, 27339, 25804, 51631, 79833, 10569	1734	53	15608	1.35866	1	0.989005	99.9912
GOTERM_CC_ALL	GO:0046540~U4/U6 x U5 tri-snRNP complex	4	0.193611	0.438782	10421, 6628, 9092, 4809	1840	22	16795	1.65958	1	0.888648	99.9899
GOTERM_BP_ALL	GO:0016071~mRNA metabolic process	74	3.5818	0.452334	5436, 5437, 8882, 5434, 9343, 83443, 6829, 10992, 80145, 27238, 27339, 51631, 1974, 84967, 25862, 56915, 10656, 2107, 22849, 23020, 54623, 6732, 342977, 4116, 55095, 8449, 6832, 9589, 1653, 7884, 167153, 3188, 24144, 54033, 154197, 6193, 10421, 79760, 51594, 6189, 3312, 9092, 5520, 10978, 2068, 1996, 8487, 202559, 25804, 5515, 10775, 10569, 79622, 8896, 84321, 4809, 53918, 6627, 6628, 79833, 8563…	1734	647	15608	1.0295	1	0.994623	99.9994
Annotation Cluster 49	Enrichment Score: 0.8369001971271346
Category	Term	Count	%	PValue	Genes	List Total	Pop Hits	Pop Total	Fold Enrichment	Bonferroni	Benjamini	FDR
GOTERM_BP_ALL	GO:0099565~chemical synaptic transmission, postsynaptic	17	0.822846	0.00191942	4208, 134, 2903, 2030, 6622, 22930, 6804, 7476, 23542, 2931, 1855, 409, 1020, 10497, 50944, 8898, 23316	1734	66	15608	2.31848	1	0.122239	3.75847
GOTERM_BP_ALL	GO:0060079~excitatory postsynaptic potential	14	0.677638	0.00442881	4208, 134, 1020, 2903, 2030, 6622, 22930, 6804, 7476, 23542, 50944, 1855, 8898, 23316	1734	53	15608	2.37766	1	0.206576	8.47013
GOTERM_BP_ALL	GO:0050806~positive regulation of synaptic transmission	21	1.01646	0.0147587	134, 2903, 6810, 6622, 22930, 5743, 10874, 22883, 6804, 7476, 6809, 25769, 1855, 116841, 3908, 409, 4900, 10497, 6616, 50944, 23316	1734	108	15608	1.75022	1	0.40698	25.6566
GOTERM_BP_ALL	GO:0060078~regulation of postsynaptic membrane potential	17	0.822846	0.0191704	4208, 134, 2903, 2030, 6622, 22930, 6804, 7476, 23542, 6324, 1855, 1020, 348980, 10497, 50944, 8898, 23316	1734	83	15608	1.84361	1	0.459042	32.0203
GOTERM_BP_ALL	GO:0048813~dendrite morphogenesis	17	0.822846	0.0538796	3706, 3251, 7476, 23542, 26050, 1855, 1496, 9201, 1996, 1020, 10371, 3196, 25791, 342184, 50944, 23316, 5789	1734	94	15608	1.62787	1	0.697146	66.8578
GOTERM_BP_ALL	GO:0097061~dendritic spine organization	8	0.387222	0.109508	3706, 25791, 7476, 9463, 1855, 50944, 8898, 23316	1734	37	15608	1.9462	1	0.867333	90.0998
GOTERM_BP_ALL	GO:2000463~positive regulation of excitatory postsynaptic potential	5	0.242014	0.174985	6804, 7476, 1855, 50944, 23316	1734	20	15608	2.25029	1	0.934991	97.8409
GOTERM_BP_ALL	GO:0098815~modulation of excitatory postsynaptic potential	6	0.290416	0.214104	6804, 7476, 1855, 50944, 8898, 23316	1734	29	15608	1.86231	1	0.954221	99.1804
GOTERM_BP_ALL	GO:0060997~dendritic spine morphogenesis	6	0.290416	0.214104	3706, 25791, 7476, 1855, 50944, 23316	1734	29	15608	1.86231	1	0.954221	99.1804
GOTERM_BP_ALL	GO:0016358~dendrite development	24	1.16167	0.304612	4208, 3706, 22849, 3251, 7476, 51399, 23542, 10507, 26050, 1855, 1496, 9201, 1996, 1020, 10371, 3196, 25791, 342184, 29993, 50944, 5789, 23316, 23242, 577	1734	184	15608	1.17406	1	0.980109	99.9285
GOTERM_BP_ALL	GO:0050773~regulation of dendrite development	14	0.677638	0.555626	3706, 22849, 84816, 4208, 10507, 1020, 3196, 25791, 29993, 50944, 5789, 577, 23242, 23316	1734	118	15608	1.06793	1	0.998041	100
GOTERM_BP_ALL	GO:0060998~regulation of dendritic spine development	7	0.338819	0.58196	4208, 22849, 3706, 1020, 25791, 50944, 23316	1734	55	15608	1.1456	1	0.998517	100
GOTERM_BP_ALL	GO:0035418~protein localization to synapse	4	0.193611	0.58973	1020, 7476, 1855, 50944	1734	27	15608	1.3335	1	0.998585	100
GOTERM_BP_ALL	GO:0048814~regulation of dendrite morphogenesis	8	0.387222	0.625717	3706, 1020, 3196, 25791, 10507, 5789, 23316, 577	1734	67	15608	1.07476	1	0.999006	100
GOTERM_BP_ALL	GO:0061001~regulation of dendritic spine morphogenesis	4	0.193611	0.639372	3706, 1020, 25791, 23316	1734	29	15608	1.24154	1	0.999148	100
GOTERM_BP_ALL	GO:0060996~dendritic spine development	8	0.387222	0.657029	22849, 3706, 1020, 25791, 7476, 1855, 50944, 23316	1734	69	15608	1.04361	1	0.999324	100
GOTERM_BP_ALL	GO:1900006~positive regulation of dendrite development	7	0.338819	0.684079	22849, 3706, 29993, 50944, 5789, 23316, 23242	1734	61	15608	1.03292	1	0.999501	100
GOTERM_BP_ALL	GO:0060999~positive regulation of dendritic spine development	4	0.193611	0.72551	22849, 3706, 50944, 23316	1734	33	15608	1.09105	1	0.999707	100
Annotation Cluster 50	Enrichment Score: 0.8351559504912762
Category	Term	Count	%	PValue	Genes	List Total	Pop Hits	Pop Total	Fold Enrichment	Bonferroni	Benjamini	FDR
GOTERM_BP_ALL	GO:0006368~transcription elongation from RNA polymerase II promoter	17	0.822846	0.0455798	5436, 5437, 54623, 5434, 6829, 2068, 80145, 23168, 84337, 9025, 6878, 6877, 5431, 5433, 6921, 80349, 2968	1734	92	15608	1.66326	1	0.659366	60.5528
GOTERM_BP_ALL	GO:0032786~positive regulation of DNA-templated transcription, elongation	6	0.290416	0.103867	54623, 23168, 8563, 6829, 6921, 80349	1734	23	15608	2.34813	1	0.856922	88.7715
GOTERM_BP_ALL	GO:0006354~DNA-templated transcription, elongation	18	0.871249	0.126918	5436, 5437, 54623, 5434, 6829, 8563, 2068, 80145, 23168, 84337, 9025, 6878, 6877, 5431, 5433, 6921, 80349, 2968	1734	114	15608	1.42123	1	0.890025	93.3218
GOTERM_CC_ALL	GO:0008023~transcription elongation factor complex	9	0.435624	0.175892	54623, 80145, 23168, 6829, 84337, 26747, 84524, 6921, 80349	1840	50	16795	1.64299	1	0.679286	95.4072
GOTERM_BP_ALL	GO:0032968~positive regulation of transcription elongation from RNA polymerase II promoter	4	0.193611	0.197605	54623, 23168, 6921, 80349	1734	14	15608	2.57176	1	0.946202	98.7597
GOTERM_BP_ALL	GO:0032784~regulation of DNA-templated transcription, elongation	8	0.387222	0.228004	54623, 23168, 10102, 8563, 6829, 9025, 6921, 80349	1734	45	15608	1.60021	1	0.960174	99.4258
GOTERM_BP_ALL	GO:0034243~regulation of transcription elongation from RNA polymerase II promoter	5	0.242014	0.299328	54623, 23168, 9025, 6921, 80349	1734	25	15608	1.80023	1	0.979205	99.9169
Annotation Cluster 51	Enrichment Score: 0.8191847843197716
Category	Term	Count	%	PValue	Genes	List Total	Pop Hits	Pop Total	Fold Enrichment	Bonferroni	Benjamini	FDR
GOTERM_MF_ALL	GO:0051020~GTPase binding	44	2.12972	0.0715736	10048, 3706, 10152, 27352, 91010, 50855, 1434, 22930, 128239, 9827, 1122, 10193, 25924, 146439, 3843, 79803, 54432, 57531, 9901, 160622, 51256, 9853, 30968, 537, 60412, 4943, 10133, 113622, 23216, 27072, 6455, 1855, 3376, 55633, 5830, 196383, 54206, 149371, 54843, 9727, 10497, 2665, 10811, 1613	1746	309	15694	1.27992	1	0.802027	71.9835
GOTERM_MF_ALL	GO:0031267~small GTPase binding	40	1.93611	0.0961846	10048, 3706, 10152, 27352, 91010, 50855, 1434, 22930, 128239, 9827, 1122, 25924, 146439, 10193, 3843, 79803, 54432, 57531, 9901, 160622, 51256, 9853, 537, 60412, 4943, 10133, 113622, 23216, 1855, 55633, 5830, 196383, 54206, 149371, 54843, 9727, 10497, 2665, 10811, 1613	1746	284	15694	1.26599	1	0.837574	82.3188
GOTERM_MF_ALL	GO:0017137~Rab GTPase binding	20	0.968054	0.116511	27352, 113622, 23216, 22930, 9827, 146439, 25924, 1122, 79803, 54432, 57531, 55633, 51256, 9727, 9853, 54843, 10497, 4943, 537, 10133	1746	128	15694	1.40446	1	0.865164	88.0253
GOTERM_MF_ALL	GO:0017016~Ras GTPase binding	35	1.69409	0.191489	10048, 3706, 10152, 27352, 91010, 50855, 1434, 22930, 128239, 9827, 1122, 25924, 146439, 10193, 3843, 79803, 54432, 57531, 9901, 51256, 9853, 537, 60412, 4943, 10133, 113622, 23216, 1855, 55633, 149371, 54843, 9727, 10497, 10811, 1613	1746	262	15694	1.20076	1	0.933752	97.3795
GOTERM_MF_ALL	GO:0017048~Rho GTPase binding	10	0.484027	0.522047	10152, 3706, 50855, 91010, 128239, 10811, 1613, 1855, 57531, 9901	1746	79	15694	1.13779	1	0.996976	99.9997
Annotation Cluster 52	Enrichment Score: 0.8126762329675133
Category	Term	Count	%	PValue	Genes	List Total	Pop Hits	Pop Total	Fold Enrichment	Bonferroni	Benjamini	FDR
GOTERM_BP_ALL	GO:0072655~establishment of protein localization to mitochondrion	35	1.69409	0.0023426	51024, 23203, 26515, 1869, 9804, 64112, 10245, 27165, 2931, 665, 27429, 26519, 8655, 23409, 10651, 10440, 56993, 3098, 401505, 84134, 10055, 3301, 637, 9277, 5695, 29928, 4836, 100287932, 55823, 8314, 55294, 11128, 10456, 25813, 55486	1734	186	15608	1.69377	1	0.142603	4.56886
GOTERM_BP_ALL	GO:0006839~mitochondrial transport	47	2.27493	0.00238349	51024, 23203, 26515, 1869, 9804, 64112, 10245, 27165, 7416, 282991, 2931, 665, 27429, 26519, 8655, 23409, 79680, 26128, 5563, 10651, 30968, 539, 10440, 518, 516, 56993, 84134, 506, 401505, 10055, 637, 9277, 5695, 292, 498, 522, 29928, 4836, 55823, 100287932, 8314, 55294, 31, 11128, 29074, 9016, 25813	1734	272	15608	1.55535	1	0.142708	4.64682
GOTERM_BP_ALL	GO:0070585~protein localization to mitochondrion	35	1.69409	0.00306524	51024, 23203, 26515, 1869, 9804, 64112, 10245, 27165, 2931, 665, 27429, 26519, 8655, 23409, 10651, 10440, 56993, 3098, 401505, 84134, 10055, 3301, 637, 9277, 5695, 29928, 4836, 100287932, 55823, 8314, 55294, 11128, 10456, 25813, 55486	1734	189	15608	1.66688	1	0.166152	5.93776
GOTERM_BP_ALL	GO:0006626~protein targeting to mitochondrion	26	1.25847	0.0120691	51024, 26515, 23203, 9804, 10245, 27165, 2931, 27429, 26519, 23409, 10651, 10440, 401505, 84134, 56993, 10055, 637, 9277, 5695, 29928, 100287932, 55823, 8314, 55294, 11128, 25813	1734	141	15608	1.65979	1	0.362932	21.5036
GOTERM_BP_ALL	GO:0007006~mitochondrial membrane organization	20	0.968054	0.0178534	56993, 1869, 9804, 637, 64112, 6622, 282991, 2931, 84303, 665, 292, 26519, 8655, 5830, 29928, 54927, 79680, 4836, 4609, 25813	1734	103	15608	1.7478	1	0.44345	30.1769
GOTERM_BP_ALL	GO:1903146~regulation of mitophagy	11	0.53243	0.0201845	55294, 57103, 11128, 10533, 7416, 10456, 10193, 2931, 27429, 665, 55486	1734	44	15608	2.25029	1	0.469777	33.4081
GOTERM_BP_ALL	GO:0008637~apoptotic mitochondrial changes	21	1.01646	0.0354798	51024, 8398, 1869, 637, 64112, 282991, 3479, 51499, 2931, 665, 10899, 292, 291, 8655, 409, 79680, 4836, 79017, 885, 64422, 55486	1734	118	15608	1.6019	1	0.592239	51.3398
GOTERM_BP_ALL	GO:0010821~regulation of mitochondrion organization	34	1.64569	0.0642019	51024, 1869, 64112, 27165, 7416, 3479, 10193, 2931, 51499, 9361, 665, 27429, 28958, 8655, 23409, 30968, 55005, 10055, 8398, 637, 9277, 10533, 115416, 5695, 292, 409, 4836, 55823, 8314, 55294, 57103, 11128, 10456, 55486	1734	227	15608	1.34819	1	0.739789	73.3692
GOTERM_BP_ALL	GO:0097345~mitochondrial outer membrane permeabilization	10	0.484027	0.139482	4836, 79680, 1869, 637, 64112, 282991, 2931, 665, 292, 8655	1734	54	15608	1.66688	1	0.904723	94.998
GOTERM_BP_ALL	GO:1902686~mitochondrial outer membrane permeabilization involved in programmed cell death	10	0.484027	0.151365	4836, 79680, 1869, 637, 64112, 282991, 2931, 665, 292, 8655	1734	55	15608	1.63657	1	0.915845	96.2093
GOTERM_BP_ALL	GO:1902110~positive regulation of mitochondrial membrane permeability involved in apoptotic process	10	0.484027	0.151365	4836, 79680, 1869, 637, 64112, 282991, 2931, 665, 292, 8655	1734	55	15608	1.63657	1	0.915845	96.2093
GOTERM_BP_ALL	GO:1903747~regulation of establishment of protein localization to mitochondrion	19	0.919652	0.174868	10055, 1869, 637, 3301, 9277, 27165, 2931, 5695, 665, 27429, 8655, 55823, 4836, 23409, 8314, 55294, 11128, 10456, 55486	1734	128	15608	1.33611	1	0.93518	97.8347
GOTERM_BP_ALL	GO:0035794~positive regulation of mitochondrial membrane permeability	10	0.484027	0.176556	4836, 79680, 1869, 637, 64112, 282991, 2931, 665, 292, 8655	1734	57	15608	1.57915	1	0.93578	97.9214
GOTERM_BP_ALL	GO:1903533~regulation of protein targeting	39	1.88771	0.197518	51024, 4856, 23255, 8882, 9908, 152138, 27165, 3479, 2931, 9847, 3843, 665, 27429, 983, 9472, 23291, 23409, 9478, 114548, 10055, 23625, 5743, 9277, 9270, 5695, 3326, 57214, 1020, 5494, 55823, 8314, 56892, 55294, 4088, 11128, 10456, 4794, 55486, 2039	1734	297	15608	1.18197	1	0.946389	98.757
GOTERM_BP_ALL	GO:1902108~regulation of mitochondrial membrane permeability involved in apoptotic process	10	0.484027	0.217578	4836, 79680, 1869, 637, 64112, 282991, 2931, 665, 292, 8655	1734	60	15608	1.50019	1	0.955635	99.2497
[truncated: 3,580 more rows]
