# Supplementary material for: Co-expression Patterns between ATN1 and ATXN2 Coincide with Brain Regions Affected in Huntington’s Disease
Source: Front Mol Neurosci. 2017 Nov 30;10:399. doi: 10.3389/fnmol.2017.00399 (PMC5714896; doi:10.3389/fnmol.2017.00399)
Supplement: Supplementary file 2 [file Table_2.XLSX]

## Sheet: Sheet1
	Brain	Frontal lobe	Parietal Lobe	Striatum	Hypo-thalamus	Mesen-cephalon	Cerebellar cortex	Pons
Donor 9861	280	22	17	24	5	13	11	11
Donor 10021	183	5	0	7	12	15	16	9
Donor 12876	99	5	10	10	4	5	13	1
Donor 14380	139	9	8	10	5	3	14	2
Donor 15496	125	4	5	10	9	13	22	1
Donor 15697	147	8	5	9	9	7	22	10
Total samples	973	53	45	70	44	56	98	34
Percentage in HD region	100	5.4	4.6	7.2	4.5	5.8	10.1	3.5
