# Supplementary material for: Co-expression Patterns between ATN1 and ATXN2 Coincide with Brain Regions Affected in Huntington’s Disease
Source: Front Mol Neurosci. 2017 Nov 30;10:399. doi: 10.3389/fnmol.2017.00399 (PMC5714896; doi:10.3389/fnmol.2017.00399)
Supplement: Supplementary file 3 [file Table_3.XLSX]

## Sheet: Sheet1
PolyQ pairs with significant overlap of co-expressed genes
PolyQ_pair	P-value	Overlapping_co-expressed_genes
ATN1-ATXN2	3.5E-314	ATN1, AAMP, ABCA3, ADCY6, ALAD, APBA2, APBB1, ARCN1, ATF4, ATP1A1, ATP6AP1, AUP1, BICD1, BLMH, CAPN1, CCBL1, CDC25B, CDKN1B, CHD4, CHKB, CLCN2, CLPTM1, CREB1, CSNK2B, CYC1, DAPK3, DDB2, DHPS, DLSTP, DNMT1, TSC22D3, DVL1, E2F4, E4F1, EEF2, MEGF8, ELAVL3, EMD, CTTN, ENO2, EP300, ERCC3, ERCC4, FGF9, FLII, FUS, GAK, GGT7, GOLGA1, GPS1, GTF2F1, H1F0, HMGA1, HSD17B1, DNAJB2, IARS, IGHMBP2, ILF3, ILK, M…
HTT-ATXN2	9.6e-31	AARS, ABCA3, KIF1A, CA1, CLPTM1, DVL1, MEGF8, EIF4G1, GAK, GOT1, HMGA1, MEN1, PCTK1, PIN1, PKM2, POLR2E, PPP2R1A, PREP, PSMD3, PWP2H, SBF1, SGTA, SMARCA4, SPTAN1, TRPM2, UBA1, VARS, BAT2, BAP1, SLC25A11, CUL1, IKBKG, YARS, AP3D1, FAM50A, EFTUD2, CHST10, ENTPD4, KIAA0100, ATG13, ARHGEF11, RUSC2, IQSEC1, ACTR1B, STUB1, PCGF3, HMG20A, PITRM1, AHSA1, RUVBL2, RAB35, FTSJD2, MPRIP, PLEKHM2, UBR4, MAPK8…
HTT-ATXN1	2.9e-29	CAMK2A, CHN1, EPB49, EPHA4, EXTL1, MAP3K10, MYO5A, NPAS2, SEPT5, PPP2R2C, CDKL5, DGKZ, AP000751.3, CAP2, RUNDC3A, DUSP14, DLGAP4, CLSTN1, KIAA1045, FAM189A1, FREQ, NELF, POLDIP2, BZW2, NAGPA, ACTR3B, RAB40C, DLGAP3, AC016629.3, GPR61, RAB11FIP4, PPP1R9B, C9ORF69, RTN4RL1, MGC23284, STK32C, LRRC68, RAB15, RP11-345P4.2
ATN1-HTT	1.8e-07	ABCA3, CLPTM1, DVL1, MEGF8, MARK2, GAK, HMGA1, MEN1, PCTK1, PSMD3, SBF1, SMARCA4, SPTAN1, SREBF2, SUPT5H, UBA1, YWHAE, BAT2, AP3B2, IKBKG, AP3D1, ATG13, ARHGEF11, RUSC2, ACTR1B, STUB1, RAB35, LPHN1, SCAP, FTSJD2, MPRIP, PLEKHM2, UBR4, NUDCD3, PIP5K1C, CBX6, COBRA1, POLDIP2, TUBG2, SGSM3, ANKRD11, LENG3, ATAD3A, VPS53, TRMT1, BTBD2, VPS11, DMAP1, PARP6, NLGN2, RAB40C, CIDEC, AC016629.3, CRELD1, AB…
AR-ATXN3	0.0016	APOC1, FMO2, OXTR, DIRAS3, ECEL1, GPR149
CACNA1A-ATN1	0.0087	FOXN3, MKNK2, CNOT2, PRIM1, CLIP1, ZRSR2, PLCH2, KIAA0247, ADAMTS5, PAXIP1, RP11-259P6.1, KDM4C, LRCH1, MCF2L, SRGAP2, KLHL3, LIMA1, TPCN1, DGCR8, ARHGEF10L, ATP8B2, RBM15, C16orf53, CROCCP2, SEPT12, GGT6, DAB2IP, MAMDC4, TSEN54, C1orf199, SLC25A34, LCE2C, VSIG8, LOC442572, TNAP, DND1P2, LOC644354, SRGAP2C, NSFP1, LOC730658, LINC00476, NBPF8
