# Supplementary material for: Co-expression Patterns between ATN1 and ATXN2 Coincide with Brain Regions Affected in Huntington’s Disease
Source: Front Mol Neurosci. 2017 Nov 30;10:399. doi: 10.3389/fnmol.2017.00399 (PMC5714896; doi:10.3389/fnmol.2017.00399)
Supplement: Supplementary file 4 [file Table_4.XLSX]

## Sheet: Sheet2
	p-values
HD-associated region	ATN1	ATXN2	HTT
cellular protein localization	0.012	0.0018	0.0093
cellular macromolecule localization	0.016	0.0023	0.01
proteasomal protein catabolic process	0.035	0.003	0.02
	p-values
Frontal lobe	ATN1	ATXN2	HTT
cell-cell adherens junction	0.0013	0.0014	0.0012
regulation of organelle organization	0.0014	0.0019	0.0023
cellular component assembly	0.0019	0.0021	0.0029
organelle envelope lumen	0.0043	0.0028	0.0039
ribosome	0.0048	0.0028	0.0057
lyase activity	0.0062	0.0035	0.0057
cellular component disassembly	0.013	0.013	0.0098
cadherin binding involved in cell-cell adhesion	0.014	0.015	0.0099
ribonucleoprotein complex subunit organization	0.02	0.021	0.012
ribonucleoprotein complex assembly	0.025	0.027	0.019
oxidoreductase complex	0.032	0.028	0.028
ribose phosphate metabolic process	0.039	0.035	0.033
ribonucleotide metabolic process	0.042	0.04	0.036
protein C-terminus binding	0.048	0.044	0.041
	p-values
Parietal lobe	ATN1	ATXN2	HTT
translational elongation	0.015	0.0012	0.0013
cofactor binding	0.016	0.0021	0.0017
hexose metabolic process	0.029	0.0023	0.0041
carbohydrate derivative binding	0.029	0.0037	0.0073
monosaccharide metabolic process	0.033	0.005	0.0087
integral component of mitochondrial membrane	0.045	0.0075	0.011
protein C-terminus binding	0.049	0.012	0.018
	p-values
Striatum	ATN1	ATXN2	HTT
Golgi membrane	0.0051	0.0084	0.009
positive regulation of catalytic activity	0.015	0.011	0.0099
regulation of catalytic activity	0.027	0.018	0.014
positive regulation of molecular function	0.043	0.036	0.019
	p-values
Hypothalamus	ATN1	ATXN2	HTT
DNA repair	0.002	0.0019	0.001
cell cycle process	0.0055	0.0027	0.0014
regulation of cell cycle	0.047	0.015	0.0047
ligase activity	0.049	0.033	0.02
	p-values
Pons	ATN1	ATXN2	HTT
regulation of cellular component organization	0.018	0.0014	0.0015
actin cytoskeleton	0.028	0.0056	0.0054
mitochondrial respiratory chain complex assembly	0.035	0.023	0.0066

## Sheet: Sheet1
> lapply(termSetOverlap, function(x){Reduce(intersect, list(x$'ATN1-HTT', x$'ATN1-ATXN2', x$'HTT-ATXN2'))})
Frontal lobe		Whole brain
GO:0033043~regulation of organelle organization		GO:0033036~macromolecule localization
7013:TERF1~telomeric repeat binding factor 1		GO:0015630~microtubule cytoskeleton
GO:0005488~binding
hsa05012:Parkinson's disease		Striatum
6607:SMN2~survival of motor neuron 2, centromeric		GO:0000139~Golgi membrane
6606:SMN1~survival of motor neuron 1, telomeric		GO:0043085~positive regulation of catalytic activity
GO:0098641~cadherin binding involved in cell-cell adhesion		GO:0050790~regulation of catalytic activity
GO:0005840~ribosome		GO:0044093~positive regulation of molecular function
GO:0031970~organelle envelope lumen
GO:0045296~cadherin binding		Hypothalamus
GO:0098632~protein binding involved in cell-cell adhesion		GO:0006281~DNA repair
GO:0022618~ribonucleoprotein complex assembly		GO:0022402~cell cycle process
GO:0071826~ribonucleoprotein complex subunit organization		GO:0051726~regulation of cell cycle
GO:0008022~protein C-terminus binding		29086:BABAM1~BRISC and BRCA1 A complex member 1
GO:1990204~oxidoreductase complex
		Pons
Parietal lobe		GO:0051128~regulation of cellular component organization
6607:survival of motor neuron 2, centromeric(SMN2)		292:SLC25A5~solute carrier family 25 member 5
6606:survival of motor neuron 1, telomeric(SMN1)		GO:0015629~actin cytoskeleton
10381:tubulin beta 3 class III(TUBB3)		4343:MOV10~Mov10 RISC complex RNA helicase
8533:COP9 signalosome subunit 3(COPS3)		83858:ATAD3B~ATPase family, AAA domain containing 3B
3611:integrin linked kinase(ILK)		55037:PTCD3~pentatricopeptide repeat domain 3
1026:cyclin dependent kinase inhibitor 1A(CDKN1A)
10980:COP9 signalosome subunit 6(COPS6)
GO:0048037~cofactor binding		HD-associated region
GO:0006414~translational elongation		GO:0044389~ubiquitin-like protein ligase binding
GO:0097367~carbohydrate derivative binding		7532:tyrosine 3-monooxygenase/tryptophan 5-monooxygenase
hsa04142:Lysosome		activation protein gamma(YWHAG)
GO:0019318~hexose metabolic process		GO:0031625~ubiquitin protein ligase binding
GO:0005996~monosaccharide metabolic process		GO:0015630~microtubule cytoskeleton
GO:0008022~protein C-terminus binding		GO:0034613~cellular protein localization
GO:0032592~integral component of mitochondrial membrane		GO:0070727~cellular macromolecule localization
